# Supplementary material for: Increased MRI-based Brain Age in chronic migraine patients
Source: J Headache Pain. 2023 Oct 6;24(1):133. doi: 10.1186/s10194-023-01670-6 (PMC10557155; doi:10.1186/s10194-023-01670-6)
Supplement: Supplementary file 2 — Additional file 2. [file 10194_2023_1670_MOESM2_ESM.xlsx]

## Sheet: CoRR
Downloaded	In training data
BMB_3001_baseline	BMB_3001_baseline
BMB_3002_baseline	BMB_3002_baseline
BMB_3004_baseline	BMB_3004_baseline
BMB_3006_baseline	BMB_3006_baseline
BMB_3007_baseline	BMB_3007_baseline
BMB_3008_baseline	BMB_3008_baseline
BMB_3009_baseline	BMB_3009_baseline
BMB_3010_baseline	BMB_3010_baseline
BMB_3011_baseline	BMB_3011_baseline
BMB_3012_baseline	BMB_3012_baseline
BMB_3013_baseline	BMB_3013_baseline
BMB_3014_baseline	BMB_3014_baseline
BMB_3015_baseline	BMB_3015_baseline
BMB_3016_baseline	BMB_3016_baseline
BMB_3017_baseline	BMB_3017_baseline
BMB_3018_baseline	BMB_3018_baseline
BMB_3020_baseline	BMB_3020_baseline
BMB_3021_baseline	BMB_3021_baseline
BMB_3022_baseline	BMB_3022_baseline
BMB_3023_baseline	BMB_3023_baseline
BMB_3024_baseline	BMB_3024_baseline
BMB_3025_baseline	BMB_3025_baseline
BMB_3026_baseline	BMB_3026_baseline
BMB_3032_baseline	BMB_3032_baseline
BMB_3033_baseline	BMB_3033_baseline
BMB_3034_baseline	BMB_3034_baseline
BMB_3036_baseline	BMB_3036_baseline
BMB_3037_baseline	BMB_3037_baseline
BMB_3038_baseline	BMB_3038_baseline
BMB_3039_baseline	BMB_3039_baseline
BMB_3040_baseline	BMB_3040_baseline
BMB_3041_baseline	BMB_3041_baseline
BMB_3042_baseline	BMB_3042_baseline
BMB_3044_baseline	BMB_3044_baseline
BMB_3045_baseline	BMB_3045_baseline
BMB_3047_baseline	BMB_3047_baseline
BMB_3049_baseline	BMB_3049_baseline
BMB_3050_baseline	BMB_3050_baseline
BMB_3051_baseline	BMB_3051_baseline
BMB_3052_baseline	BMB_3052_baseline
BMB_3054_baseline	BMB_3054_baseline
BMB_3055_baseline	BMB_3055_baseline
BMB_3056_baseline	BMB_3056_baseline
BMB_3057_baseline	BMB_3057_baseline
BMB_3059_baseline	BMB_3059_baseline
BMB_3060_baseline	BMB_3060_baseline
BMB_3061_baseline	BMB_3061_baseline
BMB_3062_baseline	BMB_3062_baseline
BMB_3063_baseline	BMB_3063_baseline
BMB_3064_baseline	BMB_3064_baseline
BNU_25864_baseline	BNU_25864_baseline
BNU_25865_baseline	BNU_25865_baseline
BNU_25866_baseline	BNU_25866_baseline
BNU_25867_baseline	BNU_25867_baseline
BNU_25868_baseline	BNU_25868_baseline
BNU_25869_baseline	BNU_25869_baseline
BNU_25870_baseline	BNU_25870_baseline
BNU_25871_baseline	BNU_25871_baseline
BNU_25872_baseline	BNU_25872_baseline
BNU_25873_baseline	BNU_25873_baseline
BNU_25874_baseline	BNU_25874_baseline
BNU_25875_baseline	BNU_25875_baseline
BNU_25876_baseline	BNU_25876_baseline
BNU_25877_baseline	BNU_25877_baseline
BNU_25878_baseline	BNU_25878_baseline
BNU_25879_baseline	BNU_25879_baseline
BNU_25880_baseline	BNU_25880_baseline
BNU_25881_baseline	BNU_25881_baseline
BNU_25882_baseline	BNU_25882_baseline
BNU_25883_baseline	BNU_25883_baseline
BNU_25884_baseline	BNU_25884_baseline
BNU_25885_baseline	BNU_25885_baseline
BNU_25886_baseline	BNU_25886_baseline
BNU_25887_baseline	BNU_25887_baseline
BNU_25888_baseline	BNU_25888_baseline
BNU_25889_baseline	BNU_25889_baseline
BNU_25890_baseline	BNU_25890_baseline
BNU_25891_baseline	BNU_25891_baseline
BNU_25892_baseline	BNU_25892_baseline
BNU_25893_baseline	BNU_25893_baseline
BNU_25894_baseline	BNU_25894_baseline
BNU_25895_baseline	BNU_25895_baseline
BNU_25896_baseline	BNU_25896_baseline
BNU_25897_baseline	BNU_25897_baseline
BNU_25898_baseline	BNU_25898_baseline
BNU_25899_baseline	BNU_25899_baseline
BNU_25900_baseline	BNU_25900_baseline
BNU_25901_baseline	BNU_25901_baseline
BNU_25902_baseline	BNU_25902_baseline
BNU_25903_baseline	BNU_25903_baseline
BNU_25904_baseline	BNU_25904_baseline
BNU_25905_baseline	BNU_25905_baseline
BNU_25906_baseline	BNU_25906_baseline
BNU_25907_baseline	BNU_25907_baseline
BNU_25908_baseline	BNU_25908_baseline
BNU_25909_baseline	BNU_25909_baseline
BNU_25910_baseline	BNU_25910_baseline
BNU_25911_baseline	BNU_25911_baseline
BNU_25912_baseline	BNU_25912_baseline
BNU_25913_baseline	BNU_25913_baseline
BNU_25914_baseline	BNU_25914_baseline
BNU_25915_baseline	BNU_25915_baseline
BNU_25916_baseline	BNU_25916_baseline
BNU_25917_baseline	BNU_25917_baseline
BNU_25918_baseline	BNU_25918_baseline
BNU_25919_baseline	BNU_25919_baseline
BNU_25920_baseline	BNU_25920_baseline
BNU_25921_baseline	BNU_25921_baseline
BNU_25922_baseline	BNU_25922_baseline
BNU_25923_baseline	BNU_25923_baseline
BNU_25924_baseline	BNU_25924_baseline
BNU_25925_baseline	BNU_25925_baseline
BNU_25926_baseline	BNU_25926_baseline
BNU_25927_baseline	BNU_25927_baseline
BNU_25928_baseline	BNU_25928_baseline
BNU_25929_baseline	BNU_25929_baseline
BNU_25930_baseline	BNU_25930_baseline
BNU_25931_baseline	BNU_25931_baseline
BNU_25932_baseline	BNU_25932_baseline
BNU_25933_baseline	BNU_25933_baseline
BNU_25934_baseline	BNU_25934_baseline
BNU_25935_baseline	BNU_25935_baseline
BNU_25936_baseline	BNU_25936_baseline
BNU_25937_baseline	BNU_25937_baseline
BNU_25938_baseline	BNU_25938_baseline
BNU_25939_baseline	BNU_25939_baseline
BNU_25940_baseline	BNU_25940_baseline
BNU_25941_baseline	BNU_25941_baseline
BNU_25942_baseline	BNU_25942_baseline
BNU_25943_baseline	BNU_25943_baseline
BNU_25944_baseline	BNU_25944_baseline
BNU_25945_baseline	BNU_25945_baseline
BNU_25946_baseline	BNU_25946_baseline
BNU_25947_baseline	BNU_25947_baseline
BNU_25948_baseline	BNU_25948_baseline
BNU_25949_baseline	BNU_25949_baseline
BNU_25950_baseline	BNU_25950_baseline
BNU_25951_baseline	BNU_25951_baseline
BNU_25952_baseline	BNU_25952_baseline
BNU_25953_baseline	BNU_25953_baseline
BNU_25954_baseline	BNU_25954_baseline
BNU_25955_baseline	BNU_25955_baseline
BNU_25956_baseline	BNU_25956_baseline
BNU_25957_baseline	BNU_25957_baseline
BNU_25958_baseline	BNU_25958_baseline
BNU_25959_baseline	BNU_25959_baseline
BNU_25960_baseline	BNU_25960_baseline
BNU_25961_baseline	BNU_25961_baseline
BNU_25962_baseline	BNU_25962_baseline
BNU_25963_baseline	BNU_25963_baseline
BNU_25964_baseline	BNU_25964_baseline
BNU_25965_baseline	BNU_25965_baseline
BNU_25966_baseline	BNU_25966_baseline
BNU_25967_baseline	BNU_25967_baseline
BNU_25968_baseline	BNU_25968_baseline
BNU_25969_baseline	BNU_25969_baseline
BNU_25970_baseline	BNU_25970_baseline
BNU_25971_baseline	BNU_25971_baseline
BNU_25972_baseline	BNU_25972_baseline
BNU_25973_baseline	BNU_25973_baseline
BNU_25974_baseline	BNU_25974_baseline
BNU_25975_baseline	BNU_25975_baseline
BNU_25976_baseline	BNU_25976_baseline
BNU_25977_baseline	BNU_25977_baseline
BNU_25978_baseline	BNU_25978_baseline
BNU_25979_baseline	BNU_25979_baseline
BNU_25980_baseline	BNU_25980_baseline
BNU_25981_baseline	BNU_25981_baseline
BNU_27055_baseline	BNU_27055_baseline
BNU_27056_baseline	BNU_27056_baseline
BNU_27057_baseline	BNU_27057_baseline
BNU_27058_baseline	BNU_27058_baseline
BNU_27059_baseline	BNU_27059_baseline
BNU_27060_baseline	BNU_27060_baseline
BNU_27061_baseline	BNU_27061_baseline
BNU_27062_baseline	BNU_27062_baseline
BNU_27063_baseline	BNU_27063_baseline
BNU_27064_baseline	BNU_27064_baseline
BNU_27065_baseline	BNU_27065_baseline
BNU_27066_baseline	BNU_27066_baseline
BNU_27067_baseline	BNU_27067_baseline
BNU_27068_baseline	BNU_27068_baseline
BNU_27069_baseline	BNU_27069_baseline
BNU_27100_baseline	BNU_27100_baseline
BNU_27101_baseline	BNU_27101_baseline
BNU_27102_baseline	BNU_27102_baseline
HNU_25427_baseline	HNU_25427_baseline
HNU_25428_baseline	HNU_25428_baseline
HNU_25429_baseline	HNU_25429_baseline
HNU_25430_baseline	HNU_25430_baseline
HNU_25431_baseline	HNU_25431_baseline
HNU_25432_baseline	HNU_25432_baseline
HNU_25433_baseline	HNU_25433_baseline
HNU_25434_baseline	HNU_25434_baseline
HNU_25435_baseline	HNU_25435_baseline
HNU_25436_baseline	HNU_25436_baseline
HNU_25437_baseline	HNU_25437_baseline
HNU_25438_baseline	HNU_25438_baseline
HNU_25439_baseline	HNU_25439_baseline
HNU_25440_baseline	HNU_25440_baseline
HNU_25441_baseline	HNU_25441_baseline
HNU_25442_baseline	HNU_25442_baseline
HNU_25443_baseline	HNU_25443_baseline
HNU_25444_baseline	HNU_25444_baseline
HNU_25445_baseline	HNU_25445_baseline
HNU_25446_baseline	HNU_25446_baseline
HNU_25447_baseline	HNU_25447_baseline
HNU_25448_baseline	HNU_25448_baseline
HNU_25449_baseline	HNU_25449_baseline
HNU_25450_baseline	HNU_25450_baseline
HNU_25451_baseline	HNU_25451_baseline
HNU_25452_baseline	HNU_25452_baseline
HNU_25453_baseline	HNU_25453_baseline
HNU_25454_baseline	HNU_25454_baseline
HNU_25455_baseline	HNU_25455_baseline
HNU_25456_baseline	HNU_25456_baseline
IACAS_25457_baseline	IACAS_25457_baseline
IACAS_25458_baseline	IACAS_25458_baseline
IACAS_25459_baseline	IACAS_25459_baseline
IACAS_25460_baseline	IACAS_25460_baseline
IACAS_25461_baseline	IACAS_25461_baseline
IACAS_25462_baseline	IACAS_25462_baseline
IACAS_25463_baseline	IACAS_25463_baseline
IACAS_25464_baseline	IACAS_25464_baseline
IACAS_25465_baseline	IACAS_25465_baseline
IACAS_25466_baseline	IACAS_25466_baseline
IACAS_25467_baseline	IACAS_25467_baseline
IACAS_25468_baseline	IACAS_25468_baseline
IACAS_25469_baseline	IACAS_25469_baseline
IACAS_25470_baseline	IACAS_25470_baseline
IACAS_25471_baseline	IACAS_25471_baseline
IACAS_25472_baseline	IACAS_25472_baseline
IACAS_25473_baseline	IACAS_25473_baseline
IACAS_25474_baseline	IACAS_25474_baseline
IACAS_25475_baseline	IACAS_25475_baseline
IACAS_25476_baseline	IACAS_25476_baseline
IACAS_25477_baseline	IACAS_25477_baseline
IACAS_25478_baseline	IACAS_25478_baseline
IACAS_25479_baseline	IACAS_25479_baseline
IACAS_25480_baseline	IACAS_25480_baseline
IACAS_25481_baseline	Bad quality or processing
IACAS_25482_baseline	IACAS_25482_baseline
IACAS_25483_baseline	IACAS_25483_baseline
IACAS_25484_baseline	IACAS_25484_baseline
IBATRT_27223_baseline	IBATRT_27223_baseline
IBATRT_27224_baseline	IBATRT_27224_baseline
IBATRT_27225_baseline	IBATRT_27225_baseline
IBATRT_27226_baseline	IBATRT_27226_baseline
IBATRT_27227_baseline	IBATRT_27227_baseline
IBATRT_27228_baseline	IBATRT_27228_baseline
IBATRT_27229_baseline	IBATRT_27229_baseline
IBATRT_27230_baseline	IBATRT_27230_baseline
IBATRT_27231_baseline	IBATRT_27231_baseline
IBATRT_27232_baseline	IBATRT_27232_baseline
IBATRT_27233_baseline	IBATRT_27233_baseline
IBATRT_27234_baseline	IBATRT_27234_baseline
IBATRT_27235_baseline	IBATRT_27235_baseline
IBATRT_27236_baseline	IBATRT_27236_baseline
IBATRT_27237_baseline	IBATRT_27237_baseline
IBATRT_27238_baseline	IBATRT_27238_baseline
IBATRT_27239_baseline	IBATRT_27239_baseline
IBATRT_27240_baseline	IBATRT_27240_baseline
IBATRT_27241_baseline	IBATRT_27241_baseline
IBATRT_27242_baseline	IBATRT_27242_baseline
IBATRT_27243_baseline	IBATRT_27243_baseline
IBATRT_27244_baseline	IBATRT_27244_baseline
IBATRT_27245_baseline	IBATRT_27245_baseline
IBATRT_27246_baseline	IBATRT_27246_baseline
IBATRT_27247_baseline	IBATRT_27247_baseline
IBATRT_27248_baseline	IBATRT_27248_baseline
IBATRT_27249_baseline	IBATRT_27249_baseline
IBATRT_27250_baseline	IBATRT_27250_baseline
IBATRT_27251_baseline	IBATRT_27251_baseline
IBATRT_27252_baseline	IBATRT_27252_baseline
IBATRT_27253_baseline	IBATRT_27253_baseline
IBATRT_27254_baseline	IBATRT_27254_baseline
IBATRT_27255_baseline	IBATRT_27255_baseline
IBATRT_27256_baseline	IBATRT_27256_baseline
IBATRT_27257_baseline	IBATRT_27257_baseline
IBATRT_27258_baseline	IBATRT_27258_baseline
IPCAS_25485_baseline	IPCAS_25485_baseline
IPCAS_25486_baseline	IPCAS_25486_baseline
IPCAS_25487_baseline	IPCAS_25487_baseline
IPCAS_25488_baseline	IPCAS_25488_baseline
IPCAS_25489_baseline	IPCAS_25489_baseline
IPCAS_25490_baseline	IPCAS_25490_baseline
IPCAS_25491_baseline	IPCAS_25491_baseline
IPCAS_25492_baseline	IPCAS_25492_baseline
IPCAS_25493_baseline	IPCAS_25493_baseline
IPCAS_25494_baseline	IPCAS_25494_baseline
IPCAS_25495_baseline	IPCAS_25495_baseline
IPCAS_25496_baseline	IPCAS_25496_baseline
IPCAS_25497_baseline	IPCAS_25497_baseline
IPCAS_25498_baseline	IPCAS_25498_baseline
IPCAS_25499_baseline	IPCAS_25499_baseline
IPCAS_25500_baseline	IPCAS_25500_baseline
IPCAS_25501_baseline	IPCAS_25501_baseline
IPCAS_25502_baseline	IPCAS_25502_baseline
IPCAS_25503_baseline	IPCAS_25503_baseline
IPCAS_25504_baseline	IPCAS_25504_baseline
IPCAS_25505_baseline	IPCAS_25505_baseline
IPCAS_25506_baseline	IPCAS_25506_baseline
IPCAS_25507_baseline	IPCAS_25507_baseline
IPCAS_25508_baseline	IPCAS_25508_baseline
IPCAS_25509_baseline	IPCAS_25509_baseline
IPCAS_25510_baseline	IPCAS_25510_baseline
IPCAS_25511_baseline	IPCAS_25511_baseline
IPCAS_25512_baseline	IPCAS_25512_baseline
IPCAS_25513_baseline	IPCAS_25513_baseline
IPCAS_25514_baseline	IPCAS_25514_baseline
IPCAS_25515_baseline	Age
IPCAS_25516_baseline	Age
IPCAS_25517_baseline	Age
IPCAS_25518_baseline	Age
IPCAS_25519_baseline	Age
IPCAS_25520_baseline	Age
IPCAS_25521_baseline	Age
IPCAS_25522_baseline	Age
IPCAS_25523_baseline	Age
IPCAS_25524_baseline	Age
IPCAS_25525_baseline	Age
IPCAS_25526_baseline	Age
IPCAS_25527_baseline	Age
IPCAS_25528_baseline	Age
IPCAS_25529_baseline	Age
IPCAS_25530_baseline	Age
IPCAS_25531_baseline	Age
IPCAS_25532_baseline	Age
IPCAS_25533_baseline	Age
IPCAS_25534_baseline	Age
IPCAS_25535_baseline	Age
IPCAS_25536_baseline	Age
IPCAS_25537_baseline	Age
IPCAS_25538_baseline	Age
IPCAS_25539_baseline	Age
IPCAS_25540_baseline	Age
IPCAS_25541_baseline	Age
IPCAS_25542_baseline	Age
IPCAS_25543_baseline	Age
IPCAS_25544_baseline	Age
IPCAS_25545_baseline	Age
IPCAS_25546_baseline	Age
IPCAS_25547_baseline	Age
IPCAS_25548_baseline	Age
IPCAS_25549_baseline	Age
IPCAS_25550_baseline	IPCAS_25550_baseline
IPCAS_25551_baseline	IPCAS_25551_baseline
IPCAS_25552_baseline	IPCAS_25552_baseline
IPCAS_25553_baseline	IPCAS_25553_baseline
IPCAS_25554_baseline	IPCAS_25554_baseline
IPCAS_25555_baseline	IPCAS_25555_baseline
IPCAS_25556_baseline	IPCAS_25556_baseline
IPCAS_25557_baseline	IPCAS_25557_baseline
IPCAS_25558_baseline	IPCAS_25558_baseline
IPCAS_25559_baseline	IPCAS_25559_baseline
IPCAS_25560_baseline	IPCAS_25560_baseline
IPCAS_25561_baseline	IPCAS_25561_baseline
IPCAS_25562_baseline	IPCAS_25562_baseline
IPCAS_25563_baseline	IPCAS_25563_baseline
IPCAS_25564_baseline	IPCAS_25564_baseline
IPCAS_25565_baseline	IPCAS_25565_baseline
IPCAS_25566_baseline	No phenotypic data
IPCAS_25567_baseline	IPCAS_25567_baseline
IPCAS_25568_baseline	IPCAS_25568_baseline
IPCAS_25569_baseline	IPCAS_25569_baseline
IPCAS_25570_baseline	IPCAS_25570_baseline
IPCAS_25571_baseline	IPCAS_25571_baseline
IPCAS_25572_baseline	IPCAS_25572_baseline
IPCAS_25573_baseline	IPCAS_25573_baseline
IPCAS_25574_baseline	IPCAS_25574_baseline
IPCAS_25575_baseline	IPCAS_25575_baseline
IPCAS_25576_baseline	IPCAS_25576_baseline
IPCAS_25577_baseline	IPCAS_25577_baseline
IPCAS_25578_baseline	Age
IPCAS_25579_baseline	IPCAS_25579_baseline
IPCAS_25580_baseline	IPCAS_25580_baseline
IPCAS_25581_baseline	IPCAS_25581_baseline
IPCAS_25582_baseline	IPCAS_25582_baseline
IPCAS_25583_baseline	IPCAS_25583_baseline
IPCAS_25584_baseline	IPCAS_25584_baseline
IPCAS_25585_baseline	IPCAS_25585_baseline
IPCAS_25586_baseline	IPCAS_25586_baseline
IPCAS_25587_baseline	IPCAS_25587_baseline
IPCAS_25588_baseline	IPCAS_25588_baseline
IPCAS_25589_baseline	IPCAS_25589_baseline
IPCAS_25590_baseline	IPCAS_25590_baseline
IPCAS_25591_baseline	Age
IPCAS_25592_baseline	IPCAS_25592_baseline
IPCAS_25593_baseline	IPCAS_25593_baseline
IPCAS_25594_baseline	Age
IPCAS_25595_baseline	IPCAS_25595_baseline
IPCAS_25596_baseline	IPCAS_25596_baseline
IPCAS_25597_baseline	Age
IPCAS_25598_baseline	IPCAS_25598_baseline
IPCAS_26044_baseline	Bad quality or processing
IPCAS_26045_baseline	Bad quality or processing
IPCAS_26046_baseline	Age
IPCAS_26047_baseline	Age
IPCAS_26048_baseline	Age
IPCAS_26049_baseline	Age
IPCAS_26050_baseline	Age
IPCAS_26051_baseline	Age
IPCAS_26052_baseline	Age
IPCAS_26053_baseline	Age
IPCAS_26054_baseline	Age
IPCAS_26055_baseline	Age
IPCAS_26057_baseline	Age
IPCAS_26058_baseline	Age
IPCAS_26059_baseline	Age
IPCAS_26060_baseline	Age
IPCAS_26061_baseline	Age
IPCAS_26062_baseline	Age
IPCAS_26063_baseline	Age
IPCAS_26064_baseline	Age
IPCAS_26065_baseline	Age
IPCAS_26066_baseline	Age
IPCAS_26067_baseline	Age
IPCAS_26068_baseline	Age
IPCAS_26069_baseline	Age
IPCAS_26070_baseline	Age
IPCAS_26071_baseline	Age
IPCAS_26073_baseline	Age
IPCAS_26074_baseline	Age
IPCAS_26075_baseline	Age
IPCAS_26076_baseline	Age
IPCAS_26077_baseline	Age
IPCAS_26078_baseline	Age
IPCAS_26079_baseline	Age
IPCAS_26080_baseline	Age
IPCAS_26081_baseline	Age
IPCAS_26082_baseline	Age
IPCAS_26083_baseline	Age
IPCAS_26084_baseline	Age
IPCAS_26085_baseline	Age
IPCAS_26086_baseline	Age
IPCAS_26087_baseline	Age
IPCAS_26088_baseline	Age
IPCAS_26089_baseline	Age
IPCAS_26090_baseline	Age
IPCAS_26091_baseline	Age
IPCAS_26092_baseline	Age
IPCAS_26093_baseline	Age
IPCAS_26094_baseline	Age
IPCAS_26095_baseline	Age
IPCAS_26096_baseline	Age
IPCAS_26097_baseline	Age
IPCAS_26098_baseline	Age
IPCAS_26099_baseline	Age
IPCAS_26100_baseline	Age
IPCAS_26101_baseline	Age
IPCAS_26102_baseline	Age
IPCAS_26103_baseline	Age
IPCAS_26104_baseline	Age
IPCAS_26105_baseline	Age
IPCAS_26106_baseline	Age
IPCAS_26107_baseline	Age
IPCAS_26108_baseline	Age
IPCAS_26109_baseline	Age
IPCAS_26110_baseline	Age
IPCAS_26111_baseline	Age
IPCAS_26112_baseline	Age
IPCAS_26113_baseline	Age
IPCAS_26114_baseline	Age
IPCAS_26115_baseline	Age
IPCAS_26116_baseline	Age
IPCAS_26117_baseline	Age
IPCAS_26118_baseline	Age
IPCAS_26119_baseline	Age
IPCAS_26190_baseline	IPCAS_26190_baseline
IPCAS_26191_baseline	IPCAS_26191_baseline
IPCAS_26192_baseline	IPCAS_26192_baseline
IPCAS_26193_baseline	IPCAS_26193_baseline
IPCAS_26194_baseline	IPCAS_26194_baseline
IPCAS_26195_baseline	IPCAS_26195_baseline
IPCAS_26196_baseline	IPCAS_26196_baseline
IPCAS_26197_baseline	IPCAS_26197_baseline
IPCAS_26198_baseline	IPCAS_26198_baseline
IPCAS_26199_baseline	IPCAS_26199_baseline
IPCAS_26200_baseline	IPCAS_26200_baseline
IPCAS_26201_baseline	IPCAS_26201_baseline
IPCAS_26202_baseline	IPCAS_26202_baseline
IPCAS_26203_baseline	IPCAS_26203_baseline
IPCAS_26204_baseline	IPCAS_26204_baseline
IPCAS_26205_baseline	IPCAS_26205_baseline
IPCAS_26206_baseline	IPCAS_26206_baseline
IPCAS_26207_baseline	IPCAS_26207_baseline
IPCAS_26208_baseline	IPCAS_26208_baseline
IPCAS_26209_baseline	IPCAS_26209_baseline
IPCAS_27284_baseline	IPCAS_27284_baseline
IPCAS_27285_baseline	IPCAS_27285_baseline
IPCAS_27286_baseline	IPCAS_27286_baseline
IPCAS_27287_baseline	IPCAS_27287_baseline
IPCAS_27288_baseline	IPCAS_27288_baseline
IPCAS_27289_baseline	IPCAS_27289_baseline
IPCAS_27290_baseline	IPCAS_27290_baseline
IPCAS_27291_baseline	IPCAS_27291_baseline
IPCAS_27292_baseline	IPCAS_27292_baseline
IPCAS_27293_baseline	IPCAS_27293_baseline
IPCAS_27294_baseline	IPCAS_27294_baseline
IPCAS_27295_baseline	IPCAS_27295_baseline
IPCAS_27296_baseline	IPCAS_27296_baseline
IPCAS_27297_baseline	IPCAS_27297_baseline
IPCAS_27298_baseline	IPCAS_27298_baseline
IPCAS_27299_baseline	IPCAS_27299_baseline
IPCAS_27300_baseline	IPCAS_27300_baseline
IPCAS_27301_baseline	IPCAS_27301_baseline
IPCAS_27302_baseline	IPCAS_27302_baseline
IPCAS_27303_baseline	IPCAS_27303_baseline
IPCAS_27304_baseline	IPCAS_27304_baseline
IPCAS_27305_baseline	IPCAS_27305_baseline
LMU_25335_baseline	LMU_25335_baseline
LMU_25336_baseline	LMU_25336_baseline
LMU_25337_baseline	LMU_25337_baseline
LMU_25338_baseline	LMU_25338_baseline
LMU_25339_baseline	LMU_25339_baseline
LMU_25340_baseline	LMU_25340_baseline
LMU_25341_baseline	LMU_25341_baseline
LMU_25342_baseline	LMU_25342_baseline
LMU_25343_baseline	LMU_25343_baseline
LMU_25344_baseline	LMU_25344_baseline
LMU_25345_baseline	LMU_25345_baseline
LMU_25346_baseline	LMU_25346_baseline
LMU_25347_baseline	LMU_25347_baseline
LMU_25348_baseline	LMU_25348_baseline
LMU_25349_baseline	LMU_25349_baseline
LMU_25350_baseline	LMU_25350_baseline
LMU_25351_baseline	LMU_25351_baseline
LMU_25352_baseline	LMU_25352_baseline
LMU_25353_baseline	LMU_25353_baseline
LMU_25354_baseline	LMU_25354_baseline
LMU_25355_baseline	LMU_25355_baseline
LMU_25356_baseline	LMU_25356_baseline
LMU_25357_baseline	LMU_25357_baseline
LMU_25358_baseline	LMU_25358_baseline
LMU_25359_baseline	LMU_25359_baseline
LMU_25360_baseline	LMU_25360_baseline
LMU_25361_baseline	LMU_25361_baseline
LMU_25362_baseline	MCI
LMU_25363_baseline	MCI
LMU_25364_baseline	MCI
LMU_25365_baseline	MCI
LMU_25366_baseline	MCI
LMU_25367_baseline	MCI
LMU_25368_baseline	MCI
LMU_25369_baseline	Age
LMU_25370_baseline	Bad quality or processing
LMU_25371_baseline	Age
LMU_25372_baseline	Age
LMU_25373_baseline	Age
LMU_25374_baseline	Age
LMU_25375_baseline	Age
LMU_25376_baseline	LMU_25376_baseline
LMU_25377_baseline	LMU_25377_baseline
LMU_25378_baseline	Age
LMU_25379_baseline	Age
LMU_25380_baseline	LMU_25380_baseline
LMU_25381_baseline	MCI
LMU_25382_baseline	MCI
LMU_25383_baseline	Bad quality or processing
LMU_25384_baseline	MCI
LMU_25385_baseline	MCI
LMU_25386_baseline	Bad quality or processing
LMU_25387_baseline	LMU_25387_baseline
LMU_25388_baseline	LMU_25388_baseline
LMU_25389_baseline	LMU_25389_baseline
LMU_25390_baseline	LMU_25390_baseline
LMU_25391_baseline	LMU_25391_baseline
LMU_25392_baseline	LMU_25392_baseline
LMU_25393_baseline	LMU_25393_baseline
LMU_25394_baseline	LMU_25394_baseline
LMU_25395_baseline	LMU_25395_baseline
LMU_25396_baseline	LMU_25396_baseline
LMU_25397_baseline	LMU_25397_baseline
LMU_25398_baseline	LMU_25398_baseline
LMU_25399_baseline	LMU_25399_baseline
LMU_25400_baseline	LMU_25400_baseline
LMU_25401_baseline	LMU_25401_baseline
LMU_25402_baseline	Age
LMU_25403_baseline	Age
LMU_25404_baseline	Age
LMU_25405_baseline	Scaner with small number of IDs, harmonization issues
LMU_25406_baseline	Scaner with small number of IDs, harmonization issues
LMU_25407_baseline	Age
LMU_25408_baseline	Scaner with small number of IDs, harmonization issues
LMU_25409_baseline	Scaner with small number of IDs, harmonization issues
LMU_25410_baseline	Age
LMU_25411_baseline	Age
LMU_25412_baseline	Age
LMU_25413_baseline	Age
LMU_25414_baseline	Bad quality or processing
LMU_25415_baseline	MCI
LMU_25416_baseline	MCI
LMU_25417_baseline	MCI
LMU_25418_baseline	MCI
LMU_25419_baseline	MCI
LMU_25420_baseline	MCI
LMU_25421_baseline	MCI
LMU_25422_baseline	MCI
LMU_25423_baseline	MCI
LMU_25424_baseline	MCI
LMU_25425_baseline	MCI
LMU_25426_baseline	MCI
NKI_1427581_baseline	NKI_1427581_baseline
NKI_21001_baseline	NKI_21001_baseline
NKI_21002_baseline	NKI_21002_baseline
NKI_21006_baseline	NKI_21006_baseline
NKI_21024_baseline	NKI_21024_baseline
NKI_4288245_baseline	NKI_4288245_baseline
NKI_6471972_baseline	NKI_6471972_baseline
NKI_8574662_baseline	NKI_8574662_baseline
NKI_8735778_baseline	NKI_8735778_baseline
NKI_9630905_baseline	NKI_9630905_baseline
NYU_25000_baseline	Age
NYU_25001_baseline	Age
NYU_25002_baseline	Age
NYU_25003_baseline	Age
NYU_25004_baseline	Age
NYU_25005_baseline	Age
NYU_25006_baseline	Age
NYU_25007_baseline	Age
NYU_25008_baseline	Age
NYU_25009_baseline	Age
NYU_25010_baseline	Age
NYU_25011_baseline	Age
NYU_25012_baseline	Age
NYU_25013_baseline	Age
NYU_25014_baseline	Age
NYU_25015_baseline	Age
NYU_25016_baseline	Age
NYU_25017_baseline	Age
NYU_25018_baseline	Age
NYU_25019_baseline	Age
NYU_25020_baseline	Age
NYU_25021_baseline	Age
NYU_25022_baseline	Age
NYU_25023_baseline	Age
NYU_25024_baseline	Age
NYU_25025_baseline	Age
NYU_25026_baseline	Age
NYU_25027_baseline	NYU_25027_baseline
NYU_25028_baseline	NYU_25028_baseline
NYU_25029_baseline	NYU_25029_baseline
NYU_25030_baseline	NYU_25030_baseline
NYU_25031_baseline	NYU_25031_baseline
NYU_25032_baseline	NYU_25032_baseline
NYU_25033_baseline	NYU_25033_baseline
NYU_25034_baseline	NYU_25034_baseline
NYU_25035_baseline	NYU_25035_baseline
NYU_25036_baseline	NYU_25036_baseline
NYU_25037_baseline	NYU_25037_baseline
NYU_25038_baseline	NYU_25038_baseline
NYU_25039_baseline	NYU_25039_baseline
NYU_25040_baseline	NYU_25040_baseline
NYU_25041_baseline	NYU_25041_baseline
NYU_25042_baseline	NYU_25042_baseline
NYU_25043_baseline	NYU_25043_baseline
NYU_25044_baseline	NYU_25044_baseline
NYU_25045_baseline	NYU_25045_baseline
NYU_25046_baseline	NYU_25046_baseline
NYU_25047_baseline	NYU_25047_baseline
NYU_25048_baseline	NYU_25048_baseline
NYU_25049_baseline	NYU_25049_baseline
NYU_25050_baseline	NYU_25050_baseline
NYU_25051_baseline	NYU_25051_baseline
NYU_25052_baseline	NYU_25052_baseline
NYU_25053_baseline	NYU_25053_baseline
NYU_25054_baseline	NYU_25054_baseline
NYU_25055_baseline	NYU_25055_baseline
NYU_25056_baseline	NYU_25056_baseline
NYU_25057_baseline	NYU_25057_baseline
NYU_25058_baseline	Age
NYU_25059_baseline	Age
NYU_25060_baseline	Age
NYU_25061_baseline	NYU_25061_baseline
NYU_25062_baseline	Age
NYU_25063_baseline	Age
NYU_25064_baseline	Age
NYU_25065_baseline	Age
NYU_25066_baseline	Age
NYU_25067_baseline	Age
NYU_25068_baseline	Age
NYU_25069_baseline	Age
NYU_25070_baseline	Age
NYU_25071_baseline	Age
NYU_25072_baseline	Age
NYU_25073_baseline	Age
NYU_25074_baseline	Age
NYU_25075_baseline	Age
NYU_25076_baseline	Age
NYU_25077_baseline	Age
NYU_25078_baseline	Age
NYU_25079_baseline	Age
NYU_25080_baseline	Age
NYU_25081_baseline	Age
NYU_25082_baseline	Age
NYU_25083_baseline	Age
NYU_25084_baseline	Age
NYU_25085_baseline	Age
NYU_25086_baseline	Age
NYU_25087_baseline	Age
NYU_25088_baseline	Age
NYU_25089_baseline	NYU_25089_baseline
NYU_25090_baseline	NYU_25090_baseline
NYU_25091_baseline	Age
NYU_25092_baseline	Age
NYU_25093_baseline	Age
NYU_25094_baseline	NYU_25094_baseline
NYU_25095_baseline	NYU_25095_baseline
NYU_25096_baseline	Age
NYU_25097_baseline	Age
NYU_25098_baseline	Age
NYU_25099_baseline	Age
NYU_25100_baseline	Age
NYU_25101_baseline	NYU_25101_baseline
NYU_25102_baseline	Age
NYU_25103_baseline	Age
NYU_25104_baseline	Age
NYU_25105_baseline	Age
NYU_25106_baseline	Age
NYU_25107_baseline	Age
NYU_25108_baseline	Age
NYU_25109_baseline	Age
NYU_25110_baseline	Age
NYU_25111_baseline	NYU_25111_baseline
NYU_25112_baseline	Age
NYU_25113_baseline	Age
NYU_25114_baseline	NYU_25114_baseline
NYU_25115_baseline	Age
NYU_25116_baseline	Age
NYU_25117_baseline	Age
NYU_25118_baseline	NYU_25118_baseline
NYU_25119_baseline	Age
NYU_25120_baseline	Age
NYU_25121_baseline	Age
NYU_25122_baseline	Age
NYU_25123_baseline	Age
NYU_25124_baseline	NYU_25124_baseline
NYU_25125_baseline	NYU_25125_baseline
NYU_25126_baseline	Age
NYU_25127_baseline	Age
NYU_25128_baseline	NYU_25128_baseline
NYU_25129_baseline	Age
NYU_25130_baseline	Age
NYU_25131_baseline	Age
NYU_25132_baseline	Age
NYU_25133_baseline	NYU_25133_baseline
NYU_25134_baseline	NYU_25134_baseline
NYU_25135_baseline	NYU_25135_baseline
NYU_25136_baseline	NYU_25136_baseline
NYU_25137_baseline	NYU_25137_baseline
NYU_25138_baseline	NYU_25138_baseline
NYU_25139_baseline	NYU_25139_baseline
NYU_25140_baseline	NYU_25140_baseline
NYU_25141_baseline	NYU_25141_baseline
NYU_25142_baseline	Age
NYU_25143_baseline	NYU_25143_baseline
NYU_25144_baseline	NYU_25144_baseline
NYU_25145_baseline	NYU_25145_baseline
NYU_25146_baseline	Age
NYU_25147_baseline	NYU_25147_baseline
NYU_25148_baseline	NYU_25148_baseline
NYU_25149_baseline	NYU_25149_baseline
NYU_25150_baseline	NYU_25150_baseline
NYU_25151_baseline	Age
NYU_25152_baseline	Age
NYU_25153_baseline	Age
NYU_25154_baseline	NYU_25154_baseline
NYU_25155_baseline	NYU_25155_baseline
NYU_25156_baseline	NYU_25156_baseline
NYU_25157_baseline	NYU_25157_baseline
NYU_25158_baseline	NYU_25158_baseline
NYU_25159_baseline	NYU_25159_baseline
NYU_25160_baseline	NYU_25160_baseline
NYU_25161_baseline	NYU_25161_baseline
NYU_25162_baseline	NYU_25162_baseline
NYU_25163_baseline	NYU_25163_baseline
NYU_25164_baseline	NYU_25164_baseline
NYU_25165_baseline	Bad quality or processing
NYU_25166_baseline	NYU_25166_baseline
NYU_25167_baseline	NYU_25167_baseline
NYU_25168_baseline	NYU_25168_baseline
NYU_25169_baseline	NYU_25169_baseline
NYU_25170_baseline	NYU_25170_baseline
NYU_25171_baseline	NYU_25171_baseline
NYU_25172_baseline	NYU_25172_baseline
NYU_25173_baseline	NYU_25173_baseline
NYU_25174_baseline	NYU_25174_baseline
NYU_25175_baseline	Age
NYU_25176_baseline	Age
NYU_25177_baseline	Age
NYU_25178_baseline	Age
NYU_25179_baseline	Age
NYU_25180_baseline	Age
NYU_25181_baseline	Age
NYU_25182_baseline	Age
NYU_25183_baseline	Age
NYU_25184_baseline	Age
NYU_25185_baseline	Age
NYU_25186_baseline	Age
NYU_27103_baseline	NYU_27103_baseline
NYU_27104_baseline	NYU_27104_baseline
NYU_27105_baseline	NYU_27105_baseline
NYU_27106_baseline	NYU_27106_baseline
NYU_27107_baseline	NYU_27107_baseline
NYU_27108_baseline	NYU_27108_baseline
NYU_27109_baseline	NYU_27109_baseline
NYU_27110_baseline	NYU_27110_baseline
NYU_27111_baseline	NYU_27111_baseline
NYU_27112_baseline	NYU_27112_baseline
NYU_27113_baseline	NYU_27113_baseline
NYU_27114_baseline	NYU_27114_baseline
NYU_27115_baseline	NYU_27115_baseline
NYU_27116_baseline	NYU_27116_baseline
NYU_27117_baseline	NYU_27117_baseline
NYU_27118_baseline	NYU_27118_baseline
NYU_27119_baseline	NYU_27119_baseline
NYU_27120_baseline	NYU_27120_baseline
NYU_27121_baseline	NYU_27121_baseline
NYU_27122_baseline	NYU_27122_baseline
NYU_27123_baseline	NYU_27123_baseline
NYU_27124_baseline	NYU_27124_baseline
NYU_27125_baseline	NYU_27125_baseline
NYU_27126_baseline	Bad quality or processing
NYU_27127_baseline	NYU_27127_baseline
SWU_25629_baseline	SWU_25629_baseline
SWU_25630_baseline	SWU_25630_baseline
SWU_25631_baseline	SWU_25631_baseline
SWU_25632_baseline	SWU_25632_baseline
SWU_25633_baseline	SWU_25633_baseline
SWU_25634_baseline	SWU_25634_baseline
SWU_25635_baseline	SWU_25635_baseline
SWU_25636_baseline	SWU_25636_baseline
SWU_25637_baseline	SWU_25637_baseline
SWU_25638_baseline	SWU_25638_baseline
SWU_25639_baseline	Bad quality or processing
SWU_25640_baseline	SWU_25640_baseline
SWU_25641_baseline	SWU_25641_baseline
SWU_25642_baseline	SWU_25642_baseline
SWU_25643_baseline	SWU_25643_baseline
SWU_25644_baseline	SWU_25644_baseline
SWU_25645_baseline	SWU_25645_baseline
SWU_25646_baseline	SWU_25646_baseline
SWU_25647_baseline	Age
SWU_25648_baseline	SWU_25648_baseline
SWU_25649_baseline	SWU_25649_baseline
SWU_25650_baseline	SWU_25650_baseline
SWU_25651_baseline	SWU_25651_baseline
SWU_25652_baseline	SWU_25652_baseline
SWU_25653_baseline	SWU_25653_baseline
SWU_25654_baseline	SWU_25654_baseline
SWU_25655_baseline	SWU_25655_baseline
SWU_25656_baseline	SWU_25656_baseline
SWU_25657_baseline	SWU_25657_baseline
SWU_25658_baseline	SWU_25658_baseline
SWU_25659_baseline	SWU_25659_baseline
SWU_25660_baseline	SWU_25660_baseline
SWU_25661_baseline	SWU_25661_baseline
SWU_25662_baseline	SWU_25662_baseline
SWU_25663_baseline	SWU_25663_baseline
SWU_25664_baseline	SWU_25664_baseline
SWU_25665_baseline	SWU_25665_baseline
SWU_25666_baseline	SWU_25666_baseline
SWU_25667_baseline	SWU_25667_baseline
SWU_25668_baseline	SWU_25668_baseline
SWU_25669_baseline	Bad quality or processing
SWU_25670_baseline	SWU_25670_baseline
SWU_25671_baseline	SWU_25671_baseline
SWU_25672_baseline	SWU_25672_baseline
SWU_25673_baseline	SWU_25673_baseline
SWU_25674_baseline	SWU_25674_baseline
SWU_25675_baseline	SWU_25675_baseline
SWU_25676_baseline	SWU_25676_baseline
SWU_25677_baseline	SWU_25677_baseline
SWU_25678_baseline	SWU_25678_baseline
SWU_25679_baseline	SWU_25679_baseline
SWU_25680_baseline	SWU_25680_baseline
SWU_25681_baseline	SWU_25681_baseline
SWU_25682_baseline	SWU_25682_baseline
SWU_25683_baseline	SWU_25683_baseline
SWU_25684_baseline	SWU_25684_baseline
SWU_25685_baseline	SWU_25685_baseline
SWU_25686_baseline	SWU_25686_baseline
SWU_25687_baseline	SWU_25687_baseline
SWU_25688_baseline	SWU_25688_baseline
SWU_25689_baseline	SWU_25689_baseline
SWU_25690_baseline	SWU_25690_baseline
SWU_25691_baseline	SWU_25691_baseline
SWU_25692_baseline	SWU_25692_baseline
SWU_25693_baseline	SWU_25693_baseline
SWU_25694_baseline	SWU_25694_baseline
SWU_25695_baseline	SWU_25695_baseline
SWU_25696_baseline	SWU_25696_baseline
SWU_25697_baseline	SWU_25697_baseline
SWU_25698_baseline	SWU_25698_baseline
SWU_25699_baseline	SWU_25699_baseline
SWU_25700_baseline	SWU_25700_baseline
SWU_25701_baseline	SWU_25701_baseline
SWU_25702_baseline	SWU_25702_baseline
SWU_25703_baseline	SWU_25703_baseline
SWU_25704_baseline	SWU_25704_baseline
SWU_25705_baseline	SWU_25705_baseline
SWU_25706_baseline	SWU_25706_baseline
SWU_25707_baseline	SWU_25707_baseline
SWU_25708_baseline	SWU_25708_baseline
SWU_25709_baseline	SWU_25709_baseline
SWU_25710_baseline	SWU_25710_baseline
SWU_25711_baseline	SWU_25711_baseline
SWU_25712_baseline	SWU_25712_baseline
SWU_25713_baseline	SWU_25713_baseline
SWU_25714_baseline	SWU_25714_baseline
SWU_25715_baseline	SWU_25715_baseline
SWU_25716_baseline	SWU_25716_baseline
SWU_25717_baseline	SWU_25717_baseline
SWU_25718_baseline	SWU_25718_baseline
SWU_25719_baseline	SWU_25719_baseline
SWU_25720_baseline	SWU_25720_baseline
SWU_25721_baseline	SWU_25721_baseline
SWU_25722_baseline	SWU_25722_baseline
SWU_25723_baseline	SWU_25723_baseline
SWU_25724_baseline	SWU_25724_baseline
SWU_25725_baseline	SWU_25725_baseline
SWU_25726_baseline	SWU_25726_baseline
SWU_25727_baseline	SWU_25727_baseline
SWU_25728_baseline	SWU_25728_baseline
SWU_25729_baseline	SWU_25729_baseline
SWU_25730_baseline	SWU_25730_baseline
SWU_25731_baseline	SWU_25731_baseline
SWU_25732_baseline	SWU_25732_baseline
SWU_25733_baseline	SWU_25733_baseline
SWU_25734_baseline	SWU_25734_baseline
SWU_25735_baseline	SWU_25735_baseline
SWU_25736_baseline	SWU_25736_baseline
SWU_25737_baseline	SWU_25737_baseline
SWU_25738_baseline	SWU_25738_baseline
SWU_25739_baseline	SWU_25739_baseline
SWU_25740_baseline	SWU_25740_baseline
SWU_25741_baseline	SWU_25741_baseline
SWU_25742_baseline	SWU_25742_baseline
SWU_25743_baseline	SWU_25743_baseline
SWU_25744_baseline	SWU_25744_baseline
SWU_25745_baseline	SWU_25745_baseline
SWU_25746_baseline	SWU_25746_baseline
SWU_25747_baseline	Age
SWU_25748_baseline	SWU_25748_baseline
SWU_25749_baseline	SWU_25749_baseline
SWU_25750_baseline	SWU_25750_baseline
SWU_25751_baseline	SWU_25751_baseline
SWU_25752_baseline	SWU_25752_baseline
SWU_25753_baseline	SWU_25753_baseline
SWU_25754_baseline	SWU_25754_baseline
SWU_25755_baseline	No phenotypic data
SWU_25756_baseline	SWU_25756_baseline
SWU_25757_baseline	SWU_25757_baseline
SWU_25758_baseline	SWU_25758_baseline
SWU_25759_baseline	SWU_25759_baseline
SWU_25760_baseline	SWU_25760_baseline
SWU_25761_baseline	SWU_25761_baseline
SWU_25762_baseline	SWU_25762_baseline
SWU_25763_baseline	SWU_25763_baseline
SWU_25764_baseline	SWU_25764_baseline
SWU_25765_baseline	SWU_25765_baseline
SWU_25766_baseline	SWU_25766_baseline
SWU_25767_baseline	SWU_25767_baseline
SWU_25768_baseline	SWU_25768_baseline
SWU_25769_baseline	SWU_25769_baseline
SWU_25770_baseline	SWU_25770_baseline
SWU_25771_baseline	Bad quality or processing
SWU_25772_baseline	SWU_25772_baseline
SWU_25773_baseline	SWU_25773_baseline
SWU_25774_baseline	SWU_25774_baseline
SWU_25775_baseline	SWU_25775_baseline
SWU_25776_baseline	SWU_25776_baseline
SWU_25777_baseline	SWU_25777_baseline
SWU_25778_baseline	SWU_25778_baseline
SWU_25779_baseline	SWU_25779_baseline
SWU_25780_baseline	SWU_25780_baseline
SWU_25781_baseline	SWU_25781_baseline
SWU_25782_baseline	SWU_25782_baseline
SWU_25783_baseline	SWU_25783_baseline
SWU_25784_baseline	SWU_25784_baseline
SWU_25785_baseline	SWU_25785_baseline
SWU_25786_baseline	SWU_25786_baseline
SWU_25787_baseline	SWU_25787_baseline
SWU_25788_baseline	SWU_25788_baseline
SWU_25789_baseline	SWU_25789_baseline
SWU_25790_baseline	SWU_25790_baseline
SWU_25791_baseline	SWU_25791_baseline
SWU_25792_baseline	SWU_25792_baseline
SWU_25793_baseline	SWU_25793_baseline
SWU_25794_baseline	SWU_25794_baseline
SWU_25795_baseline	SWU_25795_baseline
SWU_25796_baseline	SWU_25796_baseline
SWU_25797_baseline	SWU_25797_baseline
SWU_25798_baseline	SWU_25798_baseline
SWU_25799_baseline	SWU_25799_baseline
SWU_25800_baseline	SWU_25800_baseline
SWU_25801_baseline	SWU_25801_baseline
SWU_25802_baseline	SWU_25802_baseline
SWU_25803_baseline	SWU_25803_baseline
SWU_25804_baseline	SWU_25804_baseline
SWU_25805_baseline	SWU_25805_baseline
SWU_25806_baseline	SWU_25806_baseline
SWU_25807_baseline	SWU_25807_baseline
SWU_25808_baseline	SWU_25808_baseline
SWU_25809_baseline	SWU_25809_baseline
SWU_25810_baseline	SWU_25810_baseline
SWU_25811_baseline	SWU_25811_baseline
SWU_25812_baseline	SWU_25812_baseline
SWU_25813_baseline	SWU_25813_baseline
SWU_25814_baseline	SWU_25814_baseline
SWU_25815_baseline	SWU_25815_baseline
SWU_25816_baseline	SWU_25816_baseline
SWU_25817_baseline	SWU_25817_baseline
SWU_25818_baseline	SWU_25818_baseline
SWU_25819_baseline	SWU_25819_baseline
SWU_25820_baseline	SWU_25820_baseline
SWU_25821_baseline	SWU_25821_baseline
SWU_25822_baseline	SWU_25822_baseline
SWU_25823_baseline	SWU_25823_baseline
SWU_25824_baseline	SWU_25824_baseline
SWU_25825_baseline	SWU_25825_baseline
SWU_25826_baseline	SWU_25826_baseline
SWU_25827_baseline	SWU_25827_baseline
SWU_25828_baseline	SWU_25828_baseline
SWU_25829_baseline	SWU_25829_baseline
SWU_25830_baseline	SWU_25830_baseline
SWU_25831_baseline	SWU_25831_baseline
SWU_25832_baseline	SWU_25832_baseline
SWU_25833_baseline	SWU_25833_baseline
SWU_25834_baseline	SWU_25834_baseline
SWU_25835_baseline	SWU_25835_baseline
SWU_25836_baseline	SWU_25836_baseline
SWU_25837_baseline	SWU_25837_baseline
SWU_25838_baseline	SWU_25838_baseline
SWU_25839_baseline	SWU_25839_baseline
SWU_25840_baseline	SWU_25840_baseline
SWU_25841_baseline	SWU_25841_baseline
SWU_25842_baseline	SWU_25842_baseline
SWU_25843_baseline	SWU_25843_baseline
SWU_25844_baseline	SWU_25844_baseline
SWU_25845_baseline	SWU_25845_baseline
SWU_25846_baseline	SWU_25846_baseline
SWU_25847_baseline	SWU_25847_baseline
SWU_25848_baseline	SWU_25848_baseline
SWU_25849_baseline	SWU_25849_baseline
SWU_25850_baseline	SWU_25850_baseline
SWU_25851_baseline	SWU_25851_baseline
SWU_25852_baseline	SWU_25852_baseline
SWU_25853_baseline	SWU_25853_baseline
SWU_25854_baseline	SWU_25854_baseline
SWU_25855_baseline	SWU_25855_baseline
SWU_25856_baseline	SWU_25856_baseline
SWU_25857_baseline	SWU_25857_baseline
SWU_25858_baseline	SWU_25858_baseline
SWU_25859_baseline	SWU_25859_baseline
SWU_25860_baseline	SWU_25860_baseline
SWU_25861_baseline	SWU_25861_baseline
SWU_25862_baseline	SWU_25862_baseline
SWU_25863_baseline	SWU_25863_baseline
SWU_27152_baseline	SWU_27152_baseline
SWU_27153_baseline	SWU_27153_baseline
SWU_27154_baseline	SWU_27154_baseline
SWU_27155_baseline	SWU_27155_baseline
SWU_27156_baseline	SWU_27156_baseline
SWU_27157_baseline	SWU_27157_baseline
SWU_27158_baseline	SWU_27158_baseline
SWU_27159_baseline	SWU_27159_baseline
SWU_27160_baseline	SWU_27160_baseline
SWU_27161_baseline	SWU_27161_baseline
SWU_27162_baseline	SWU_27162_baseline
SWU_27163_baseline	SWU_27163_baseline
SWU_27164_baseline	SWU_27164_baseline
SWU_27165_baseline	SWU_27165_baseline
SWU_27166_baseline	SWU_27166_baseline
SWU_27167_baseline	SWU_27167_baseline
SWU_27168_baseline	SWU_27168_baseline
SWU_27169_baseline	SWU_27169_baseline
SWU_27170_baseline	SWU_27170_baseline
SWU_27171_baseline	SWU_27171_baseline
SWU_27172_baseline	SWU_27172_baseline
SWU_27173_baseline	SWU_27173_baseline
SWU_27174_baseline	SWU_27174_baseline
SWU_27175_baseline	No phenotypic data
SWU_27176_baseline	SWU_27176_baseline
SWU_27177_baseline	SWU_27177_baseline
SWU_27178_baseline	SWU_27178_baseline
SWU_27179_baseline	Bad quality or processing
SWU_27180_baseline	SWU_27180_baseline
SWU_27181_baseline	SWU_27181_baseline
SWU_27182_baseline	SWU_27182_baseline
SWU_27183_baseline	SWU_27183_baseline
SWU_27184_baseline	SWU_27184_baseline
SWU_27185_baseline	SWU_27185_baseline
SWU_27186_baseline	SWU_27186_baseline
SWU_27187_baseline	SWU_27187_baseline
SWU_27188_baseline	SWU_27188_baseline
SWU_27189_baseline	SWU_27189_baseline
SWU_27190_baseline	SWU_27190_baseline
SWU_27191_baseline	SWU_27191_baseline
SWU_27192_baseline	SWU_27192_baseline
SWU_27193_baseline	SWU_27193_baseline
SWU_27194_baseline	SWU_27194_baseline
SWU_27195_baseline	SWU_27195_baseline
SWU_27196_baseline	SWU_27196_baseline
SWU_27197_baseline	SWU_27197_baseline
SWU_27198_baseline	SWU_27198_baseline
SWU_27199_baseline	SWU_27199_baseline
SWU_27200_baseline	SWU_27200_baseline
SWU_27201_baseline	SWU_27201_baseline
SWU_27202_baseline	SWU_27202_baseline
SWU_27203_baseline	SWU_27203_baseline
SWU_27204_baseline	SWU_27204_baseline
SWU_27205_baseline	SWU_27205_baseline
SWU_27206_baseline	SWU_27206_baseline
SWU_27207_baseline	SWU_27207_baseline
SWU_27208_baseline	SWU_27208_baseline
SWU_27209_baseline	SWU_27209_baseline
SWU_27210_baseline	SWU_27210_baseline
SWU_27211_baseline	Bad quality or processing
SWU_27212_baseline	SWU_27212_baseline
SWU_27213_baseline	SWU_27213_baseline
SWU_27214_baseline	SWU_27214_baseline
SWU_27215_baseline	SWU_27215_baseline
SWU_27216_baseline	SWU_27216_baseline
SWU_27217_baseline	SWU_27217_baseline
SWU_27218_baseline	SWU_27218_baseline
SWU_27219_baseline	SWU_27219_baseline
SWU_27220_baseline	SWU_27220_baseline
SWU_27221_baseline	SWU_27221_baseline
SWU_27222_baseline	SWU_27222_baseline
UM_26007_baseline	Age
UM_26008_baseline	Age
UM_26009_baseline	Age
UM_26010_baseline	Age
UM_26011_baseline	Age
UM_26012_baseline	UM_26012_baseline
UM_26013_baseline	Age
UM_26014_baseline	Age
UM_26015_baseline	Age
UM_26016_baseline	UM_26016_baseline
UM_26120_baseline	Age
UM_26121_baseline	Age
UM_26122_baseline	Age
UM_26123_baseline	UM_26123_baseline
UM_26124_baseline	Age
UM_26125_baseline	Age
UM_26126_baseline	Age
UM_26127_baseline	Age
UM_26128_baseline	Age
UM_26129_baseline	Age
UM_26130_baseline	Age
UM_26131_baseline	Age
UM_26132_baseline	Age
UM_26133_baseline	Age
UM_26134_baseline	Age
UM_26135_baseline	Age
UM_26136_baseline	Age
UM_26137_baseline	Age
UM_26138_baseline	Age
UM_26139_baseline	Age
UM_26140_baseline	UM_26140_baseline
UM_26141_baseline	UM_26141_baseline
UM_26142_baseline	Age
UM_26143_baseline	Age
UM_26144_baseline	Age
UM_26145_baseline	Age
UM_26146_baseline	Age
UM_26147_baseline	UM_26147_baseline
UM_26148_baseline	Age
UM_26149_baseline	Age
UM_26150_baseline	Age
UM_26151_baseline	Age
UM_26152_baseline	Age
UM_26153_baseline	Age
UM_26154_baseline	Age
UM_26155_baseline	Age
UM_26156_baseline	Age
UM_26157_baseline	Age
UM_26158_baseline	Age
UM_26159_baseline	Age
UM_26160_baseline	Age
UM_26161_baseline	Age
UM_26162_baseline	Age
UM_26163_baseline	Age
UM_26164_baseline	Age
UM_26165_baseline	UM_26165_baseline
UM_26166_baseline	UM_26166_baseline
UM_26167_baseline	Age
UM_26168_baseline	Age
UM_26169_baseline	Age
UM_26170_baseline	Age
UM_26171_baseline	Age
UM_26172_baseline	UM_26172_baseline
UM_26173_baseline	Age
UM_26174_baseline	UM_26174_baseline
UM_26175_baseline	UM_26175_baseline
UM_26176_baseline	Age
UM_26177_baseline	Age
UM_26178_baseline	Age
UM_26179_baseline	Age
UM_26180_baseline	UM_26180_baseline
UM_26181_baseline	Age
UM_26182_baseline	Age
UM_26183_baseline	Age
UM_26184_baseline	Age
UM_26185_baseline	Age
UM_26186_baseline	Age
UM_26187_baseline	UM_26187_baseline
UM_26188_baseline	Age
UM_26189_baseline	Age
UPSM_25234_baseline	Age
UPSM_25235_baseline	Age
UPSM_25236_baseline	Age
UPSM_25237_baseline	Age
UPSM_25238_baseline	Age
UPSM_25239_baseline	Age
UPSM_25240_baseline	Age
UPSM_25241_baseline	Age
UPSM_25242_baseline	UPSM_25242_baseline
UPSM_25243_baseline	UPSM_25243_baseline
UPSM_25244_baseline	UPSM_25244_baseline
UPSM_25245_baseline	UPSM_25245_baseline
UPSM_25246_baseline	UPSM_25246_baseline
UPSM_25247_baseline	UPSM_25247_baseline
UPSM_25248_baseline	Age
UPSM_25249_baseline	UPSM_25249_baseline
UPSM_25250_baseline	UPSM_25250_baseline
UPSM_25251_baseline	Age
UPSM_25252_baseline	UPSM_25252_baseline
UPSM_25253_baseline	Age
UPSM_25254_baseline	Age
UPSM_25255_baseline	UPSM_25255_baseline
UPSM_25256_baseline	Age
UPSM_25257_baseline	Age
UPSM_25258_baseline	Age
UPSM_25259_baseline	Age
UPSM_25260_baseline	Age
UPSM_25261_baseline	Age
UPSM_25262_baseline	Age
UPSM_25263_baseline	Age
UPSM_25264_baseline	Age
UPSM_25265_baseline	Age
UPSM_25266_baseline	Age
UPSM_25267_baseline	Age
UPSM_25268_baseline	Age
UPSM_25269_baseline	UPSM_25269_baseline
UPSM_25270_baseline	Age
UPSM_25271_baseline	Age
UPSM_25272_baseline	Age
UPSM_25273_baseline	UPSM_25273_baseline
UPSM_25274_baseline	Age
UPSM_25275_baseline	Age
UPSM_25276_baseline	Age
UPSM_25277_baseline	Age
UPSM_25278_baseline	Age
UPSM_25279_baseline	UPSM_25279_baseline
UPSM_25280_baseline	Age
UPSM_25281_baseline	Age
UPSM_25282_baseline	Age
UPSM_25283_baseline	Age
UPSM_25284_baseline	Age
UPSM_25285_baseline	Age
UPSM_25286_baseline	UPSM_25286_baseline
UPSM_25287_baseline	Age
UPSM_25288_baseline	UPSM_25288_baseline
UPSM_25289_baseline	UPSM_25289_baseline
UPSM_25290_baseline	UPSM_25290_baseline
UPSM_25291_baseline	UPSM_25291_baseline
UPSM_25292_baseline	UPSM_25292_baseline
UPSM_25293_baseline	Age
UPSM_25294_baseline	Age
UPSM_25295_baseline	Age
UPSM_25296_baseline	UPSM_25296_baseline
UPSM_25297_baseline	Age
UPSM_25298_baseline	Age
UPSM_25299_baseline	Age
UPSM_25300_baseline	Age
UPSM_25301_baseline	UPSM_25301_baseline
UPSM_25302_baseline	Age
UPSM_25303_baseline	Age
UPSM_25304_baseline	Age
UPSM_25305_baseline	Age
UPSM_25306_baseline	Age
UPSM_25307_baseline	Age
UPSM_25308_baseline	UPSM_25308_baseline
UPSM_25309_baseline	Age
UPSM_25310_baseline	Age
UPSM_25311_baseline	Age
UPSM_25312_baseline	Age
UPSM_25313_baseline	Age
UPSM_25314_baseline	Age
UPSM_25315_baseline	Age
UPSM_25316_baseline	Bad quality or processing
UPSM_25317_baseline	Age
UPSM_25318_baseline	Age
UPSM_25319_baseline	Age
UPSM_25320_baseline	UPSM_25320_baseline
UPSM_25321_baseline	Age
UPSM_25322_baseline	Age
UPSM_25323_baseline	Age
UPSM_25324_baseline	Age
UPSM_25325_baseline	UPSM_25325_baseline
UPSM_25326_baseline	UPSM_25326_baseline
UPSM_25327_baseline	Age
UPSM_25328_baseline	Age
UPSM_25329_baseline	UPSM_25329_baseline
UPSM_25330_baseline	Age
UPSM_25331_baseline	Age
UPSM_25332_baseline	Age
UPSM_25333_baseline	Age
Utah_26017_baseline	Bad quality or processing
Utah_26018_baseline	Scaner with small number of IDs, harmonization issues
Utah_26019_baseline	Bad quality or processing
Utah_26020_baseline	Age
Utah_26021_baseline	Age
Utah_26022_baseline	Age
Utah_26023_baseline	Depression
Utah_26024_baseline	Depression
Utah_26025_baseline	Depression
Utah_26026_baseline	Depression
Utah_26027_baseline	Age
Utah_26028_baseline	Age
Utah_26029_baseline	Bad quality or processing
Utah_26030_baseline	Age
Utah_26031_baseline	Age
Utah_26032_baseline	Depression
Utah_26033_baseline	Depression
Utah_26034_baseline	Age
Utah_26035_baseline	Depression
Utah_26036_baseline	Age
Utah_26037_baseline	Bad quality or processing
Utah_26038_baseline	Scaner with small number of IDs, harmonization issues
Utah_26039_baseline	Bad quality or processing
Utah_26040_baseline	Bad quality or processing
Utah_26041_baseline	Age
Utah_26042_baseline	Bad quality or processing
Utah_26043_baseline	Bad quality or processing
UWM_27259_baseline	UWM_27259_baseline
UWM_27260_baseline	UWM_27260_baseline
UWM_27261_baseline	UWM_27261_baseline
UWM_27262_baseline	UWM_27262_baseline
UWM_27263_baseline	UWM_27263_baseline
UWM_27264_baseline	UWM_27264_baseline
UWM_27265_baseline	UWM_27265_baseline
UWM_27266_baseline	UWM_27266_baseline
UWM_27267_baseline	UWM_27267_baseline
UWM_27268_baseline	UWM_27268_baseline
UWM_27269_baseline	UWM_27269_baseline
UWM_27270_baseline	UWM_27270_baseline
UWM_27271_baseline	UWM_27271_baseline
UWM_27272_baseline	UWM_27272_baseline
UWM_27273_baseline	UWM_27273_baseline
UWM_27274_baseline	UWM_27274_baseline
UWM_27275_baseline	UWM_27275_baseline
UWM_27276_baseline	UWM_27276_baseline
UWM_27277_baseline	UWM_27277_baseline
UWM_27278_baseline	UWM_27278_baseline
UWM_27279_baseline	UWM_27279_baseline
UWM_27280_baseline	UWM_27280_baseline
UWM_27281_baseline	UWM_27281_baseline
UWM_27282_baseline	UWM_27282_baseline
UWM_27283_baseline	UWM_27283_baseline
XHCUMS_25982_baseline	No phenotypic data
XHCUMS_25983_baseline	Age
XHCUMS_25984_baseline	XHCUMS_25984_baseline
XHCUMS_25985_baseline	Age
XHCUMS_25986_baseline	XHCUMS_25986_baseline
XHCUMS_25987_baseline	XHCUMS_25987_baseline
XHCUMS_25988_baseline	XHCUMS_25988_baseline
XHCUMS_25989_baseline	XHCUMS_25989_baseline
XHCUMS_25990_baseline	XHCUMS_25990_baseline
XHCUMS_25991_baseline	XHCUMS_25991_baseline
XHCUMS_25992_baseline	XHCUMS_25992_baseline
XHCUMS_25993_baseline	XHCUMS_25993_baseline
XHCUMS_25994_baseline	XHCUMS_25994_baseline
XHCUMS_25995_baseline	XHCUMS_25995_baseline
XHCUMS_25996_baseline	XHCUMS_25996_baseline
XHCUMS_25997_baseline	XHCUMS_25997_baseline
XHCUMS_25998_baseline	XHCUMS_25998_baseline
XHCUMS_26000_baseline	XHCUMS_26000_baseline
XHCUMS_26001_baseline	XHCUMS_26001_baseline
XHCUMS_26002_baseline	XHCUMS_26002_baseline
XHCUMS_26003_baseline	XHCUMS_26003_baseline
XHCUMS_26004_baseline	XHCUMS_26004_baseline
XHCUMS_26005_baseline	XHCUMS_26005_baseline
XHCUMS_26006_baseline	XHCUMS_26006_baseline

## Sheet: NeuroCog
Downloaded	In training data
sub-01	NeuroCog_sub-01
sub-02	Age
sub-03	Age
sub-04	Age
sub-05	NeuroCog_sub-05
sub-06	Age
sub-07	Age
sub-08	Age
sub-09	Age
sub-10	Age
sub-100	NeuroCog_sub-100
sub-101	NeuroCog_sub-101
sub-102	NeuroCog_sub-102
sub-103	NeuroCog_sub-103
sub-104	Age
sub-105	Age
sub-106	Age
sub-107	Age
sub-108	Age
sub-109	Age
sub-11	Age
sub-110	Age
sub-111	Age
sub-112	Age
sub-113	Age
sub-114	Age
sub-115	Age
sub-116	Age
sub-117	Age
sub-118	NeuroCog_sub-118
sub-119	Age
sub-12	Age
sub-120	NeuroCog_sub-120
sub-121	Age
sub-122	Age
sub-123	Age
sub-124	Age
sub-125	Age
sub-126	Age
sub-127	NeuroCog_sub-127
sub-128	NeuroCog_sub-128
sub-129	NeuroCog_sub-129
sub-13	Age
sub-130	NeuroCog_sub-130
sub-131	NeuroCog_sub-131
sub-132	NeuroCog_sub-132
sub-133	NeuroCog_sub-133
sub-134	NeuroCog_sub-134
sub-135	NeuroCog_sub-135
sub-136	NeuroCog_sub-136
sub-137	NeuroCog_sub-137
sub-138	NeuroCog_sub-138
sub-139	NeuroCog_sub-139
sub-14	Age
sub-140	NeuroCog_sub-140
sub-141	NeuroCog_sub-141
sub-142	NeuroCog_sub-142
sub-143	NeuroCog_sub-143
sub-144	NeuroCog_sub-144
sub-145	NeuroCog_sub-145
sub-146	NeuroCog_sub-146
sub-147	NeuroCog_sub-147
sub-148	NeuroCog_sub-148
sub-149	NeuroCog_sub-149
sub-15	NeuroCog_sub-15
sub-150	NeuroCog_sub-150
sub-151	NeuroCog_sub-151
sub-152	NeuroCog_sub-152
sub-153	NeuroCog_sub-153
sub-154	NeuroCog_sub-154
sub-155	NeuroCog_sub-155
sub-156	NeuroCog_sub-156
sub-157	NeuroCog_sub-157
sub-158	NeuroCog_sub-158
sub-159	NeuroCog_sub-159
sub-16	NeuroCog_sub-16
sub-160	NeuroCog_sub-160
sub-161	NeuroCog_sub-161
sub-162	NeuroCog_sub-162
sub-163	NeuroCog_sub-163
sub-164	NeuroCog_sub-164
sub-165	NeuroCog_sub-165
sub-166	NeuroCog_sub-166
sub-167	NeuroCog_sub-167
sub-168	NeuroCog_sub-168
sub-169	NeuroCog_sub-169
sub-17	NeuroCog_sub-17
sub-170	NeuroCog_sub-170
sub-171	NeuroCog_sub-171
sub-172	NeuroCog_sub-172
sub-173	NeuroCog_sub-173
sub-174	NeuroCog_sub-174
sub-175	NeuroCog_sub-175
sub-176	NeuroCog_sub-176
sub-177	NeuroCog_sub-177
sub-178	NeuroCog_sub-178
sub-179	NeuroCog_sub-179
sub-18	NeuroCog_sub-18
sub-180	NeuroCog_sub-180
sub-181	Age
sub-182	Age
sub-183	Age
sub-184	Age
sub-185	Age
sub-186	NeuroCog_sub-186
sub-187	Age
sub-188	Age
sub-189	Age
sub-19	NeuroCog_sub-19
sub-190	Age
sub-191	Age
sub-192	NeuroCog_sub-192
sub-193	Age
sub-194	Age
sub-195	Age
sub-196	Age
sub-197	Age
sub-198	Age
sub-199	Age
sub-20	NeuroCog_sub-20
sub-200	Age
sub-201	Age
sub-202	Age
sub-203	Age
sub-204	Age
sub-205	Age
sub-206	Age
sub-207	NeuroCog_sub-207
sub-208	NeuroCog_sub-208
sub-209	NeuroCog_sub-209
sub-21	NeuroCog_sub-21
sub-210	NeuroCog_sub-210
sub-211	NeuroCog_sub-211
sub-212	NeuroCog_sub-212
sub-213	NeuroCog_sub-213
sub-214	NeuroCog_sub-214
sub-215	NeuroCog_sub-215
sub-216	NeuroCog_sub-216
sub-217	NeuroCog_sub-217
sub-218	NeuroCog_sub-218
sub-219	NeuroCog_sub-219
sub-22	NeuroCog_sub-22
sub-220	NeuroCog_sub-220
sub-221	NeuroCog_sub-221
sub-222	NeuroCog_sub-222
sub-223	NeuroCog_sub-223
sub-224	NeuroCog_sub-224
sub-225	NeuroCog_sub-225
sub-226	NeuroCog_sub-226
sub-227	NeuroCog_sub-227
sub-228	NeuroCog_sub-228
sub-229	NeuroCog_sub-229
sub-23	NeuroCog_sub-23
sub-230	NeuroCog_sub-230
sub-231	NeuroCog_sub-231
sub-232	NeuroCog_sub-232
sub-233	NeuroCog_sub-233
sub-234	NeuroCog_sub-234
sub-235	NeuroCog_sub-235
sub-236	NeuroCog_sub-236
sub-237	NeuroCog_sub-237
sub-238	NeuroCog_sub-238
sub-239	NeuroCog_sub-239
sub-24	NeuroCog_sub-24
sub-240	NeuroCog_sub-240
sub-241	NeuroCog_sub-241
sub-242	NeuroCog_sub-242
sub-243	NeuroCog_sub-243
sub-244	NeuroCog_sub-244
sub-245	NeuroCog_sub-245
sub-246	NeuroCog_sub-246
sub-247	NeuroCog_sub-247
sub-248	NeuroCog_sub-248
sub-249	NeuroCog_sub-249
sub-25	NeuroCog_sub-25
sub-250	NeuroCog_sub-250
sub-251	NeuroCog_sub-251
sub-252	NeuroCog_sub-252
sub-253	NeuroCog_sub-253
sub-254	NeuroCog_sub-254
sub-255	NeuroCog_sub-255
sub-256	NeuroCog_sub-256
sub-257	NeuroCog_sub-257
sub-258	NeuroCog_sub-258
sub-259	NeuroCog_sub-259
sub-26	NeuroCog_sub-26
sub-260	NeuroCog_sub-260
sub-261	NeuroCog_sub-261
sub-262	NeuroCog_sub-262
sub-263	NeuroCog_sub-263
sub-264	NeuroCog_sub-264
sub-265	NeuroCog_sub-265
sub-266	Age
sub-267	Age
sub-268	Age
sub-269	Age
sub-27	NeuroCog_sub-27
sub-270	Age
sub-271	Age
sub-272	Bad quality or processing
sub-273	NeuroCog_sub-273
sub-274	Age
sub-275	Age
sub-276	Bad quality or processing
sub-277	Age
sub-278	Age
sub-279	Age
sub-28	NeuroCog_sub-28
sub-280	Age
sub-281	Age
sub-282	Age
sub-283	NeuroCog_sub-283
sub-284	Age
sub-285	Age
sub-286	Age
sub-287	Age
sub-288	Age
sub-289	Age
sub-29	NeuroCog_sub-29
sub-290	Age
sub-291	Age
sub-292	Age
sub-293	Age
sub-294	Age
sub-295	Age
sub-296	Age
sub-297	Age
sub-298	Age
sub-299	Age
sub-30	NeuroCog_sub-30
sub-300	Age
sub-301	Age
sub-31	NeuroCog_sub-31
sub-32	NeuroCog_sub-32
sub-33	NeuroCog_sub-33
sub-34	NeuroCog_sub-34
sub-35	NeuroCog_sub-35
sub-36	NeuroCog_sub-36
sub-37	NeuroCog_sub-37
sub-38	NeuroCog_sub-38
sub-39	NeuroCog_sub-39
sub-40	NeuroCog_sub-40
sub-41	NeuroCog_sub-41
sub-42	NeuroCog_sub-42
sub-43	NeuroCog_sub-43
sub-44	NeuroCog_sub-44
sub-45	NeuroCog_sub-45
sub-46	NeuroCog_sub-46
sub-47	NeuroCog_sub-47
sub-48	NeuroCog_sub-48
sub-49	NeuroCog_sub-49
sub-50	NeuroCog_sub-50
sub-51	Age
sub-52	NeuroCog_sub-52
sub-53	Bad quality or processing
sub-54	Age
sub-55	Age
sub-56	Age
sub-57	Age
sub-58	Age
sub-59	Age
sub-60	Age
sub-61	Age
sub-62	Age
sub-63	Age
sub-64	Age
sub-65	Age
sub-66	Age
sub-67	Age
sub-68	Age
sub-69	Age
sub-70	Age
sub-71	Age
sub-72	NeuroCog_sub-72
sub-73	NeuroCog_sub-73
sub-74	NeuroCog_sub-74
sub-75	NeuroCog_sub-75
sub-76	NeuroCog_sub-76
sub-77	NeuroCog_sub-77
sub-78	NeuroCog_sub-78
sub-79	NeuroCog_sub-79
sub-80	NeuroCog_sub-80
sub-81	NeuroCog_sub-81
sub-82	NeuroCog_sub-82
sub-83	NeuroCog_sub-83
sub-84	NeuroCog_sub-84
sub-85	NeuroCog_sub-85
sub-86	NeuroCog_sub-86
sub-87	NeuroCog_sub-87
sub-88	NeuroCog_sub-88
sub-89	NeuroCog_sub-89
sub-90	NeuroCog_sub-90
sub-91	NeuroCog_sub-91
sub-92	NeuroCog_sub-92
sub-93	NeuroCog_sub-93
sub-94	NeuroCog_sub-94
sub-95	NeuroCog_sub-95
sub-96	NeuroCog_sub-96
sub-97	NeuroCog_sub-97
sub-98	NeuroCog_sub-98
sub-99	NeuroCog_sub-99

## Sheet: OASIS-1
Downloaded	In training data
OAS1_0001_MR1	Age
OAS1_0002_MR1	OAS1_0002_MR1
OAS1_0003_MR1	Very Mild Cognitive Impairment
OAS1_0004_MR1	OAS1_0004_MR1
OAS1_0005_MR1	OAS1_0005_MR1
OAS1_0006_MR1	OAS1_0006_MR1
OAS1_0007_MR1	OAS1_0007_MR1
OAS1_0009_MR1	OAS1_0009_MR1
OAS1_0010_MR1	Age
OAS1_0011_MR1	OAS1_0011_MR1
OAS1_0012_MR1	OAS1_0012_MR1
OAS1_0013_MR1	Age
OAS1_0014_MR1	OAS1_0014_MR1
OAS1_0015_MR1	Very Mild Cognitive Impairment
OAS1_0016_MR1	Very Mild Cognitive Impairment
OAS1_0017_MR1	OAS1_0017_MR1
OAS1_0018_MR1	OAS1_0018_MR1
OAS1_0019_MR1	Age
OAS1_0020_MR1	OAS1_0020_MR1
OAS1_0021_MR1	Very Mild Cognitive Impairment
OAS1_0022_MR1	Very Mild Cognitive Impairment
OAS1_0023_MR1	Very Mild Cognitive Impairment
OAS1_0025_MR1	OAS1_0025_MR1
OAS1_0026_MR1	OAS1_0026_MR1
OAS1_0027_MR1	OAS1_0027_MR1
OAS1_0028_MR1	Mild Cognitive Impairment
OAS1_0029_MR1	OAS1_0029_MR1
OAS1_0030_MR1	Age
OAS1_0031_MR1	Mild Cognitive Impairment
OAS1_0032_MR1	Age
OAS1_0033_MR1	Age
OAS1_0034_MR1	OAS1_0034_MR1
OAS1_0035_MR1	Mild Cognitive Impairment
OAS1_0037_MR1	OAS1_0037_MR1
OAS1_0038_MR1	OAS1_0038_MR1
OAS1_0039_MR1	Very Mild Cognitive Impairment
OAS1_0040_MR1	OAS1_0040_MR1
OAS1_0041_MR1	Very Mild Cognitive Impairment
OAS1_0042_MR1	Very Mild Cognitive Impairment
OAS1_0043_MR1	OAS1_0043_MR1
OAS1_0044_MR1	OAS1_0044_MR1
OAS1_0045_MR1	OAS1_0045_MR1
OAS1_0046_MR1	Very Mild Cognitive Impairment
OAS1_0047_MR1	OAS1_0047_MR1
OAS1_0049_MR1	OAS1_0049_MR1
OAS1_0050_MR1	OAS1_0050_MR1
OAS1_0051_MR1	OAS1_0051_MR1
OAS1_0052_MR1	Mild Cognitive Impairment
OAS1_0054_MR1	OAS1_0054_MR1
OAS1_0055_MR1	OAS1_0055_MR1
OAS1_0056_MR1	Mild Cognitive Impairment
OAS1_0057_MR1	OAS1_0057_MR1
OAS1_0058_MR1	OAS1_0058_MR1
OAS1_0059_MR1	OAS1_0059_MR1
OAS1_0060_MR1	Very Mild Cognitive Impairment
OAS1_0061_MR1	OAS1_0061_MR1
OAS1_0062_MR1	Age
OAS1_0063_MR1	OAS1_0063_MR1
OAS1_0064_MR1	Age
OAS1_0065_MR1	Age
OAS1_0066_MR1	Very Mild Cognitive Impairment
OAS1_0067_MR1	Mild Cognitive Impairment
OAS1_0068_MR1	Age
OAS1_0069_MR1	OAS1_0069_MR1
OAS1_0070_MR1	Age
OAS1_0071_MR1	OAS1_0071_MR1
OAS1_0072_MR1	OAS1_0072_MR1
OAS1_0073_MR1	Mild Cognitive Impairment
OAS1_0074_MR1	OAS1_0074_MR1
OAS1_0075_MR1	Age
OAS1_0076_MR1	OAS1_0076_MR1
OAS1_0077_MR1	OAS1_0077_MR1
OAS1_0078_MR1	Age
OAS1_0079_MR1	OAS1_0079_MR1
OAS1_0080_MR1	OAS1_0080_MR1
OAS1_0081_MR1	OAS1_0081_MR1
OAS1_0082_MR1	Very Mild Cognitive Impairment
OAS1_0083_MR1	Age
OAS1_0084_MR1	Very Mild Cognitive Impairment
OAS1_0085_MR1	Age
OAS1_0086_MR1	OAS1_0086_MR1
OAS1_0087_MR1	OAS1_0087_MR1
OAS1_0088_MR1	OAS1_0088_MR1
OAS1_0090_MR1	OAS1_0090_MR1
OAS1_0091_MR1	OAS1_0091_MR1
OAS1_0092_MR1	OAS1_0092_MR1
OAS1_0094_MR1	Very Mild Cognitive Impairment
OAS1_0095_MR1	OAS1_0095_MR1
OAS1_0096_MR1	OAS1_0096_MR1
OAS1_0097_MR1	OAS1_0097_MR1
OAS1_0098_MR1	Very Mild Cognitive Impairment
OAS1_0099_MR1	OAS1_0099_MR1
OAS1_0101_MR1	OAS1_0101_MR1
OAS1_0102_MR1	OAS1_0102_MR1
OAS1_0103_MR1	OAS1_0103_MR1
OAS1_0104_MR1	OAS1_0104_MR1
OAS1_0105_MR1	OAS1_0105_MR1
OAS1_0106_MR1	Age
OAS1_0107_MR1	OAS1_0107_MR1
OAS1_0108_MR1	OAS1_0108_MR1
OAS1_0109_MR1	Age
OAS1_0111_MR1	OAS1_0111_MR1
OAS1_0112_MR1	Age
OAS1_0113_MR1	Age
OAS1_0114_MR1	Age
OAS1_0115_MR1	Very Mild Cognitive Impairment
OAS1_0116_MR1	OAS1_0116_MR1
OAS1_0117_MR1	OAS1_0117_MR1
OAS1_0119_MR1	OAS1_0119_MR1
OAS1_0120_MR1	Very Mild Cognitive Impairment
OAS1_0121_MR1	OAS1_0121_MR1
OAS1_0122_MR1	Mild Cognitive Impairment
OAS1_0123_MR1	Very Mild Cognitive Impairment
OAS1_0124_MR1	Very Mild Cognitive Impairment
OAS1_0125_MR1	OAS1_0125_MR1
OAS1_0126_MR1	OAS1_0126_MR1
OAS1_0127_MR1	OAS1_0127_MR1
OAS1_0129_MR1	OAS1_0129_MR1
OAS1_0130_MR1	Age
OAS1_0131_MR1	OAS1_0131_MR1
OAS1_0132_MR1	OAS1_0132_MR1
OAS1_0133_MR1	Age
OAS1_0134_MR1	Mild Cognitive Impairment
OAS1_0135_MR1	Age
OAS1_0136_MR1	OAS1_0136_MR1
OAS1_0137_MR1	Mild Cognitive Impairment
OAS1_0138_MR1	Age
OAS1_0139_MR1	Age
OAS1_0140_MR1	OAS1_0140_MR1
OAS1_0141_MR1	OAS1_0141_MR1
OAS1_0142_MR1	Very Mild Cognitive Impairment
OAS1_0143_MR1	Very Mild Cognitive Impairment
OAS1_0144_MR1	OAS1_0144_MR1
OAS1_0145_MR1	OAS1_0145_MR1
OAS1_0146_MR1	Age
OAS1_0147_MR1	OAS1_0147_MR1
OAS1_0148_MR1	OAS1_0148_MR1
OAS1_0150_MR1	OAS1_0150_MR1
OAS1_0151_MR1	OAS1_0151_MR1
OAS1_0152_MR1	OAS1_0152_MR1
OAS1_0153_MR1	OAS1_0153_MR1
OAS1_0155_MR1	Very Mild Cognitive Impairment
OAS1_0156_MR1	OAS1_0156_MR1
OAS1_0157_MR1	Age
OAS1_0158_MR1	Very Mild Cognitive Impairment
OAS1_0159_MR1	OAS1_0159_MR1
OAS1_0160_MR1	OAS1_0160_MR1
OAS1_0161_MR1	Very Mild Cognitive Impairment
OAS1_0162_MR1	OAS1_0162_MR1
OAS1_0163_MR1	OAS1_0163_MR1
OAS1_0164_MR1	Very Mild Cognitive Impairment
OAS1_0165_MR1	Age
OAS1_0166_MR1	Very Mild Cognitive Impairment
OAS1_0167_MR1	OAS1_0167_MR1
OAS1_0168_MR1	OAS1_0168_MR1
OAS1_0169_MR1	Age
OAS1_0170_MR1	Age
OAS1_0173_MR1	OAS1_0173_MR1
OAS1_0174_MR1	OAS1_0174_MR1
OAS1_0176_MR1	Age
OAS1_0177_MR1	OAS1_0177_MR1
OAS1_0178_MR1	OAS1_0178_MR1
OAS1_0179_MR1	Very Mild Cognitive Impairment
OAS1_0180_MR1	Age
OAS1_0181_MR1	OAS1_0181_MR1
OAS1_0182_MR1	OAS1_0182_MR1
OAS1_0183_MR1	OAS1_0183_MR1
OAS1_0184_MR1	Mild Cognitive Impairment
OAS1_0186_MR1	Age
OAS1_0188_MR1	OAS1_0188_MR1
OAS1_0189_MR1	OAS1_0189_MR1
OAS1_0190_MR1	OAS1_0190_MR1
OAS1_0191_MR1	OAS1_0191_MR1
OAS1_0192_MR1	OAS1_0192_MR1
OAS1_0193_MR1	OAS1_0193_MR1
OAS1_0195_MR1	Age
OAS1_0197_MR1	Age
OAS1_0198_MR1	OAS1_0198_MR1
OAS1_0199_MR1	Age
OAS1_0200_MR1	OAS1_0200_MR1
OAS1_0201_MR1	Age
OAS1_0202_MR1	OAS1_0202_MR1
OAS1_0203_MR1	Age
OAS1_0204_MR1	OAS1_0204_MR1
OAS1_0205_MR1	Very Mild Cognitive Impairment
OAS1_0206_MR1	Age
OAS1_0207_MR1	OAS1_0207_MR1
OAS1_0208_MR1	OAS1_0208_MR1
OAS1_0209_MR1	OAS1_0209_MR1
OAS1_0210_MR1	Very Mild Cognitive Impairment
OAS1_0211_MR1	OAS1_0211_MR1
OAS1_0212_MR1	Age
OAS1_0213_MR1	OAS1_0213_MR1
OAS1_0214_MR1	OAS1_0214_MR1
OAS1_0216_MR1	Age
OAS1_0217_MR1	Very Mild Cognitive Impairment
OAS1_0218_MR1	OAS1_0218_MR1
OAS1_0220_MR1	Age
OAS1_0221_MR1	Age
OAS1_0222_MR1	OAS1_0222_MR1
OAS1_0223_MR1	Mild Cognitive Impairment
OAS1_0224_MR1	OAS1_0224_MR1
OAS1_0226_MR1	Very Mild Cognitive Impairment
OAS1_0227_MR1	OAS1_0227_MR1
OAS1_0228_MR1	Age
OAS1_0229_MR1	OAS1_0229_MR1
OAS1_0230_MR1	OAS1_0230_MR1
OAS1_0231_MR1	OAS1_0231_MR1
OAS1_0232_MR1	OAS1_0232_MR1
OAS1_0233_MR1	Very Mild Cognitive Impairment
OAS1_0234_MR1	Age
OAS1_0235_MR1	OAS1_0235_MR1
OAS1_0236_MR1	OAS1_0236_MR1
OAS1_0237_MR1	Age
OAS1_0238_MR1	Very Mild Cognitive Impairment
OAS1_0239_MR1	OAS1_0239_MR1
OAS1_0240_MR1	Very Mild Cognitive Impairment
OAS1_0241_MR1	Age
OAS1_0243_MR1	Very Mild Cognitive Impairment
OAS1_0244_MR1	Age
OAS1_0246_MR1	OAS1_0246_MR1
OAS1_0247_MR1	Very Mild Cognitive Impairment
OAS1_0249_MR1	OAS1_0249_MR1
OAS1_0250_MR1	OAS1_0250_MR1
OAS1_0253_MR1	OAS1_0253_MR1
OAS1_0254_MR1	Age
OAS1_0255_MR1	Age
OAS1_0256_MR1	Age
OAS1_0258_MR1	OAS1_0258_MR1
OAS1_0259_MR1	Age
OAS1_0260_MR1	Age
OAS1_0261_MR1	OAS1_0261_MR1
OAS1_0262_MR1	OAS1_0262_MR1
OAS1_0263_MR1	Very Mild Cognitive Impairment
OAS1_0264_MR1	OAS1_0264_MR1
OAS1_0265_MR1	OAS1_0265_MR1
OAS1_0266_MR1	OAS1_0266_MR1
OAS1_0267_MR1	Very Mild Cognitive Impairment
OAS1_0268_MR1	Mild Cognitive Impairment
OAS1_0269_MR1	Mild Cognitive Impairment
OAS1_0270_MR1	Age
OAS1_0271_MR1	Age
OAS1_0272_MR1	Very Mild Cognitive Impairment
OAS1_0273_MR1	Very Mild Cognitive Impairment
OAS1_0274_MR1	OAS1_0274_MR1
OAS1_0275_MR1	OAS1_0275_MR1
OAS1_0277_MR1	OAS1_0277_MR1
OAS1_0278_MR1	Mild Cognitive Impairment
OAS1_0279_MR1	Age
OAS1_0280_MR1	Age
OAS1_0281_MR1	OAS1_0281_MR1
OAS1_0282_MR1	OAS1_0282_MR1
OAS1_0283_MR1	OAS1_0283_MR1
OAS1_0284_MR1	Age
OAS1_0285_MR1	OAS1_0285_MR1
OAS1_0286_MR1	Very Mild Cognitive Impairment
OAS1_0287_MR1	Very Mild Cognitive Impairment
OAS1_0288_MR1	Very Mild Cognitive Impairment
OAS1_0289_MR1	OAS1_0289_MR1
OAS1_0290_MR1	Very Mild Cognitive Impairment
OAS1_0291_MR1	Mild Cognitive Impairment
OAS1_0292_MR1	Age
OAS1_0293_MR1	Age
OAS1_0294_MR1	OAS1_0294_MR1
OAS1_0295_MR1	OAS1_0295_MR1
OAS1_0296_MR1	OAS1_0296_MR1
OAS1_0298_MR1	Very Mild Cognitive Impairment
OAS1_0299_MR1	Age
OAS1_0300_MR1	Very Mild Cognitive Impairment
OAS1_0301_MR1	Age
OAS1_0302_MR1	OAS1_0302_MR1
OAS1_0303_MR1	Age
OAS1_0304_MR1	Very Mild Cognitive Impairment
OAS1_0305_MR1	OAS1_0305_MR1
OAS1_0307_MR1	Very Mild Cognitive Impairment
OAS1_0308_MR1	Alzheimer's Disease
OAS1_0309_MR1	OAS1_0309_MR1
OAS1_0310_MR1	OAS1_0310_MR1
OAS1_0311_MR1	OAS1_0311_MR1
OAS1_0312_MR1	Very Mild Cognitive Impairment
OAS1_0313_MR1	OAS1_0313_MR1
OAS1_0314_MR1	OAS1_0314_MR1
OAS1_0315_MR1	Very Mild Cognitive Impairment
OAS1_0316_MR1	Mild Cognitive Impairment
OAS1_0318_MR1	OAS1_0318_MR1
OAS1_0319_MR1	OAS1_0319_MR1
OAS1_0321_MR1	OAS1_0321_MR1
OAS1_0322_MR1	Age
OAS1_0323_MR1	OAS1_0323_MR1
OAS1_0325_MR1	OAS1_0325_MR1
OAS1_0326_MR1	Age
OAS1_0327_MR1	OAS1_0327_MR1
OAS1_0328_MR1	OAS1_0328_MR1
OAS1_0329_MR1	Very Mild Cognitive Impairment
OAS1_0330_MR1	Age
OAS1_0331_MR1	OAS1_0331_MR1
OAS1_0332_MR1	Age
OAS1_0333_MR1	OAS1_0333_MR1
OAS1_0335_MR1	Very Mild Cognitive Impairment
OAS1_0336_MR1	OAS1_0336_MR1
OAS1_0337_MR1	Age
OAS1_0338_MR1	Age
OAS1_0339_MR1	Very Mild Cognitive Impairment
OAS1_0340_MR1	OAS1_0340_MR1
OAS1_0341_MR1	Age
OAS1_0342_MR1	Age
OAS1_0343_MR1	Age
OAS1_0344_MR1	OAS1_0344_MR1
OAS1_0345_MR1	OAS1_0345_MR1
OAS1_0346_MR1	OAS1_0346_MR1
OAS1_0348_MR1	OAS1_0348_MR1
OAS1_0349_MR1	OAS1_0349_MR1
OAS1_0350_MR1	OAS1_0350_MR1
OAS1_0351_MR1	Alzheimer's Disease
OAS1_0353_MR1	OAS1_0353_MR1
OAS1_0354_MR1	Age
OAS1_0355_MR1	Age
OAS1_0356_MR1	Age
OAS1_0357_MR1	OAS1_0357_MR1
OAS1_0358_MR1	Age
OAS1_0359_MR1	OAS1_0359_MR1
OAS1_0361_MR1	OAS1_0361_MR1
OAS1_0362_MR1	Very Mild Cognitive Impairment
OAS1_0363_MR1	Age
OAS1_0365_MR1	Age
OAS1_0366_MR1	OAS1_0366_MR1
OAS1_0367_MR1	OAS1_0367_MR1
OAS1_0369_MR1	Age
OAS1_0370_MR1	OAS1_0370_MR1
OAS1_0371_MR1	Age
OAS1_0372_MR1	OAS1_0372_MR1
OAS1_0374_MR1	Very Mild Cognitive Impairment
OAS1_0375_MR1	OAS1_0375_MR1
OAS1_0376_MR1	OAS1_0376_MR1
OAS1_0377_MR1	OAS1_0377_MR1
OAS1_0378_MR1	OAS1_0378_MR1
OAS1_0379_MR1	OAS1_0379_MR1
OAS1_0380_MR1	Very Mild Cognitive Impairment
OAS1_0381_MR1	OAS1_0381_MR1
OAS1_0382_MR1	Mild Cognitive Impairment
OAS1_0383_MR1	OAS1_0383_MR1
OAS1_0384_MR1	OAS1_0384_MR1
OAS1_0385_MR1	OAS1_0385_MR1
OAS1_0386_MR1	OAS1_0386_MR1
OAS1_0387_MR1	OAS1_0387_MR1
OAS1_0388_MR1	Mild Cognitive Impairment
OAS1_0389_MR1	OAS1_0389_MR1
OAS1_0390_MR1	Very Mild Cognitive Impairment
OAS1_0392_MR1	OAS1_0392_MR1
OAS1_0394_MR1	OAS1_0394_MR1
OAS1_0395_MR1	OAS1_0395_MR1
OAS1_0396_MR1	OAS1_0396_MR1
OAS1_0397_MR1	OAS1_0397_MR1
OAS1_0398_MR1	Age
OAS1_0399_MR1	Mild Cognitive Impairment
OAS1_0400_MR1	Very Mild Cognitive Impairment
OAS1_0401_MR1	OAS1_0401_MR1
OAS1_0403_MR1	OAS1_0403_MR1
OAS1_0404_MR1	Age
OAS1_0406_MR1	OAS1_0406_MR1
OAS1_0407_MR1	OAS1_0407_MR1
OAS1_0408_MR1	OAS1_0408_MR1
OAS1_0409_MR1	OAS1_0409_MR1
OAS1_0410_MR1	OAS1_0410_MR1
OAS1_0411_MR1	Very Mild Cognitive Impairment
OAS1_0413_MR1	OAS1_0413_MR1
OAS1_0416_MR1	OAS1_0416_MR1
OAS1_0417_MR1	OAS1_0417_MR1
OAS1_0418_MR1	Very Mild Cognitive Impairment
OAS1_0419_MR1	OAS1_0419_MR1
OAS1_0420_MR1	OAS1_0420_MR1
OAS1_0421_MR1	OAS1_0421_MR1
OAS1_0422_MR1	Age
OAS1_0423_MR1	Age
OAS1_0424_MR1	Mild Cognitive Impairment
OAS1_0425_MR1	Mild Cognitive Impairment
OAS1_0426_MR1	Age
OAS1_0428_MR1	Age
OAS1_0429_MR1	OAS1_0429_MR1
OAS1_0431_MR1	OAS1_0431_MR1
OAS1_0432_MR1	Very Mild Cognitive Impairment
OAS1_0433_MR1	OAS1_0433_MR1
OAS1_0434_MR1	OAS1_0434_MR1
OAS1_0435_MR1	OAS1_0435_MR1
OAS1_0437_MR1	OAS1_0437_MR1
OAS1_0438_MR1	Age
OAS1_0439_MR1	OAS1_0439_MR1
OAS1_0440_MR1	Very Mild Cognitive Impairment
OAS1_0441_MR1	Very Mild Cognitive Impairment
OAS1_0442_MR1	OAS1_0442_MR1
OAS1_0443_MR1	OAS1_0443_MR1
OAS1_0444_MR1	OAS1_0444_MR1
OAS1_0445_MR1	Age
OAS1_0446_MR1	Age
OAS1_0447_MR1	Very Mild Cognitive Impairment
OAS1_0448_MR1	OAS1_0448_MR1
OAS1_0449_MR1	Age
OAS1_0450_MR1	OAS1_0450_MR1
OAS1_0451_MR1	Very Mild Cognitive Impairment
OAS1_0452_MR1	Mild Cognitive Impairment
OAS1_0453_MR1	Very Mild Cognitive Impairment
OAS1_0454_MR1	Very Mild Cognitive Impairment
OAS1_0455_MR1	Age
OAS1_0456_MR1	Age
OAS1_0457_MR1	Age

## Sheet: IXI
Downloaded	In training data
IXI002-Guys-0828	IXI002-Guys-0828
IXI012-HH-1211	IXI012-HH-1211
IXI013-HH-1212	IXI013-HH-1212
IXI014-HH-1236	IXI014-HH-1236
IXI015-HH-1258	IXI015-HH-1258
IXI016-Guys-0697	IXI016-Guys-0697
IXI017-Guys-0698	IXI017-Guys-0698
IXI019-Guys-0702	IXI019-Guys-0702
IXI020-Guys-0700	IXI020-Guys-0700
IXI021-Guys-0703	IXI021-Guys-0703
IXI022-Guys-0701	IXI022-Guys-0701
IXI023-Guys-0699	IXI023-Guys-0699
IXI024-Guys-0705	IXI024-Guys-0705
IXI025-Guys-0852	IXI025-Guys-0852
IXI026-Guys-0696	IXI026-Guys-0696
IXI027-Guys-0710	IXI027-Guys-0710
IXI028-Guys-1038	Age
IXI029-Guys-0829	IXI029-Guys-0829
IXI030-Guys-0708	IXI030-Guys-0708
IXI031-Guys-0797	IXI031-Guys-0797
IXI033-HH-1259	IXI033-HH-1259
IXI034-HH-1260	IXI034-HH-1260
IXI035-IOP-0873	IXI035-IOP-0873
IXI036-Guys-0736	IXI036-Guys-0736
IXI037-Guys-0704	IXI037-Guys-0704
IXI038-Guys-0729	IXI038-Guys-0729
IXI039-HH-1261	IXI039-HH-1261
IXI040-Guys-0724	IXI040-Guys-0724
IXI041-Guys-0706	IXI041-Guys-0706
IXI042-Guys-0725	IXI042-Guys-0725
IXI043-Guys-0714	IXI043-Guys-0714
IXI044-Guys-0712	IXI044-Guys-0712
IXI045-Guys-0713	IXI045-Guys-0713
IXI046-Guys-0824	IXI046-Guys-0824
IXI048-HH-1326	IXI048-HH-1326
IXI049-HH-1358	IXI049-HH-1358
IXI050-Guys-0711	Age
IXI051-HH-1328	IXI051-HH-1328
IXI052-HH-1343	IXI052-HH-1343
IXI053-Guys-0727	IXI053-Guys-0727
IXI054-Guys-0707	IXI054-Guys-0707
IXI055-Guys-0730	IXI055-Guys-0730
IXI056-HH-1327	IXI056-HH-1327
IXI057-HH-1342	IXI057-HH-1342
IXI058-Guys-0726	IXI058-Guys-0726
IXI059-HH-1284	IXI059-HH-1284
IXI060-Guys-0709	IXI060-Guys-0709
IXI061-Guys-0715	IXI061-Guys-0715
IXI062-Guys-0740	IXI062-Guys-0740
IXI063-Guys-0742	IXI063-Guys-0742
IXI064-Guys-0743	IXI064-Guys-0743
IXI065-Guys-0744	IXI065-Guys-0744
IXI066-Guys-0731	IXI066-Guys-0731
IXI067-HH-1356	IXI067-HH-1356
IXI068-Guys-0756	IXI068-Guys-0756
IXI069-Guys-0769	IXI069-Guys-0769
IXI070-Guys-0767	IXI070-Guys-0767
IXI071-Guys-0770	IXI071-Guys-0770
IXI072-HH-2324	Age
IXI073-Guys-0755	IXI073-Guys-0755
IXI074-Guys-0771	IXI074-Guys-0771
IXI075-Guys-0754	IXI075-Guys-0754
IXI076-Guys-0753	IXI076-Guys-0753
IXI077-Guys-0752	IXI077-Guys-0752
IXI078-Guys-0751	IXI078-Guys-0751
IXI079-HH-1388	IXI079-HH-1388
IXI080-HH-1341	IXI080-HH-1341
IXI081-Guys-0855	No demographic information
IXI083-HH-1357	IXI083-HH-1357
IXI084-Guys-0741	IXI084-Guys-0741
IXI085-Guys-0759	IXI085-Guys-0759
IXI086-Guys-0728	IXI086-Guys-0728
IXI087-Guys-0768	IXI087-Guys-0768
IXI088-Guys-0758	No demographic information
IXI089-Guys-0757	IXI089-Guys-0757
IXI090-Guys-0800	IXI090-Guys-0800
IXI091-Guys-0762	IXI091-Guys-0762
IXI092-HH-1436	IXI092-HH-1436
IXI093-HH-1359	IXI093-HH-1359
IXI094-HH-1355	IXI094-HH-1355
IXI095-HH-1390	IXI095-HH-1390
IXI096-HH-1391	IXI096-HH-1391
IXI097-HH-1619	IXI097-HH-1619
IXI098-Guys-0745	IXI098-Guys-0745
IXI099-Guys-0748	IXI099-Guys-0748
IXI100-Guys-0747	IXI100-Guys-0747
IXI101-Guys-0749	IXI101-Guys-0749
IXI102-HH-1416	IXI102-HH-1416
IXI103-Guys-0750	IXI103-Guys-0750
IXI104-HH-1450	IXI104-HH-1450
IXI105-HH-1471	IXI105-HH-1471
IXI106-Guys-0760	IXI106-Guys-0760
IXI107-Guys-0761	IXI107-Guys-0761
IXI108-Guys-0865	IXI108-Guys-0865
IXI109-Guys-0732	IXI109-Guys-0732
IXI110-Guys-0733	IXI110-Guys-0733
IXI111-Guys-0734	IXI111-Guys-0734
IXI112-Guys-0735	IXI112-Guys-0735
IXI113-Guys-0776	IXI113-Guys-0776
IXI114-Guys-0737	Age
IXI115-Guys-0738	Age
IXI116-Guys-0739	IXI116-Guys-0739
IXI117-Guys-0763	No demographic information
IXI118-Guys-0764	IXI118-Guys-0764
IXI119-Guys-0765	IXI119-Guys-0765
IXI120-Guys-0766	IXI120-Guys-0766
IXI121-Guys-0772	IXI121-Guys-0772
IXI122-Guys-0773	IXI122-Guys-0773
IXI123-Guys-0774	IXI123-Guys-0774
IXI126-HH-1437	IXI126-HH-1437
IXI127-HH-1451	IXI127-HH-1451
IXI128-HH-1470	IXI128-HH-1470
IXI129-Guys-0775	IXI129-Guys-0775
IXI130-HH-1528	IXI130-HH-1528
IXI131-HH-1527	IXI131-HH-1527
IXI132-HH-1415	IXI132-HH-1415
IXI134-Guys-0780	IXI134-Guys-0780
IXI135-Guys-0779	IXI135-Guys-0779
IXI136-HH-1452	IXI136-HH-1452
IXI137-HH-1472	IXI137-HH-1472
IXI138-Guys-0746	IXI138-Guys-0746
IXI139-Guys-0815	IXI139-Guys-0815
IXI140-Guys-0787	IXI140-Guys-0787
IXI141-Guys-0789	IXI141-Guys-0789
IXI142-Guys-0786	IXI142-Guys-0786
IXI143-Guys-0785	IXI143-Guys-0785
IXI144-Guys-0788	IXI144-Guys-0788
IXI145-Guys-0781	IXI145-Guys-0781
IXI146-HH-1389	IXI146-HH-1389
IXI148-HH-1453	IXI148-HH-1453
IXI150-HH-1550	IXI150-HH-1550
IXI151-Guys-0793	IXI151-Guys-0793
IXI153-Guys-0782	IXI153-Guys-0782
IXI154-Guys-0821	IXI154-Guys-0821
IXI156-Guys-0837	IXI156-Guys-0837
IXI157-Guys-0816	IXI157-Guys-0816
IXI158-Guys-0783	Age
IXI159-HH-1549	IXI159-HH-1549
IXI160-HH-1637	IXI160-HH-1637
IXI161-HH-2533	Age
IXI162-HH-1548	IXI162-HH-1548
IXI163-HH-1621	IXI163-HH-1621
IXI164-Guys-0844	Age
IXI165-HH-1589	IXI165-HH-1589
IXI166-Guys-0846	IXI166-Guys-0846
IXI167-HH-1569	Age
IXI168-HH-1607	IXI168-HH-1607
IXI169-Guys-0842	IXI169-Guys-0842
IXI170-Guys-0843	IXI170-Guys-0843
IXI172-Guys-0982	Age
IXI173-HH-1590	IXI173-HH-1590
IXI174-HH-1571	Age
IXI175-HH-1570	Bad quality or processing
IXI176-HH-1604	IXI176-HH-1604
IXI177-Guys-0831	IXI177-Guys-0831
IXI178-Guys-0778	IXI178-Guys-0778
IXI179-Guys-0777	IXI179-Guys-0777
IXI180-HH-1605	IXI180-HH-1605
IXI181-Guys-0790	IXI181-Guys-0790
IXI182-Guys-0792	Age
IXI183-Guys-0791	IXI183-Guys-0791
IXI184-Guys-0794	IXI184-Guys-0794
IXI185-Guys-0795	Age
IXI186-Guys-0796	Age
IXI188-Guys-0798	IXI188-Guys-0798
IXI189-Guys-0799	IXI189-Guys-0799
IXI191-Guys-0801	IXI191-Guys-0801
IXI192-Guys-0878	IXI192-Guys-0878
IXI193-Guys-0810	IXI193-Guys-0810
IXI194-Guys-0818	IXI194-Guys-0818
IXI195-HH-1620	IXI195-HH-1620
IXI196-Guys-0805	IXI196-Guys-0805
IXI197-Guys-0811	Age
IXI198-Guys-0803	IXI198-Guys-0803
IXI199-Guys-0802	Age
IXI200-Guys-0812	IXI200-Guys-0812
IXI201-HH-1588	IXI201-HH-1588
IXI202-HH-1526	IXI202-HH-1526
IXI204-HH-1651	Age
IXI205-HH-1649	IXI205-HH-1649
IXI206-HH-1650	IXI206-HH-1650
IXI207-Guys-0809	IXI207-Guys-0809
IXI208-Guys-0808	IXI208-Guys-0808
IXI209-Guys-0804	IXI209-Guys-0804
IXI210-Guys-0856	Age
IXI211-HH-1568	IXI211-HH-1568
IXI212-HH-1643	IXI212-HH-1643
IXI213-HH-1642	IXI213-HH-1642
IXI214-HH-1636	IXI214-HH-1636
IXI216-HH-1635	Age
IXI217-HH-1638	IXI217-HH-1638
IXI218-HH-1815	IXI218-HH-1815
IXI219-Guys-0894	No demographic information
IXI221-HH-1606	IXI221-HH-1606
IXI222-Guys-0819	IXI222-Guys-0819
IXI223-Guys-0830	Age
IXI224-Guys-0823	IXI224-Guys-0823
IXI225-Guys-0832	IXI225-Guys-0832
IXI226-HH-1618	IXI226-HH-1618
IXI227-Guys-0813	Age
IXI228-Guys-0822	No demographic information
IXI229-Guys-0980	Age
IXI230-IOP-0869	IXI230-IOP-0869
IXI231-IOP-0866	IXI231-IOP-0866
IXI232-IOP-0898	IXI232-IOP-0898
IXI233-IOP-0875	IXI233-IOP-0875
IXI234-IOP-0870	IXI234-IOP-0870
IXI236-Guys-0817	IXI236-Guys-0817
IXI237-Guys-1049	Age
IXI238-IOP-0883	IXI238-IOP-0883
IXI239-HH-2296	Age
IXI240-Guys-0834	IXI240-Guys-0834
IXI241-Guys-0833	IXI241-Guys-0833
IXI242-HH-1722	IXI242-HH-1722
IXI244-Guys-0841	IXI244-Guys-0841
IXI246-Guys-0840	IXI246-Guys-0840
IXI247-Guys-0838	IXI247-Guys-0838
IXI248-HH-1972	IXI248-HH-1972
IXI249-Guys-1072	Age
IXI250-Guys-0836	Age
IXI251-Guys-1055	Age
IXI252-HH-1693	Age
IXI253-HH-1694	IXI253-HH-1694
IXI254-HH-1705	IXI254-HH-1705
IXI255-HH-1882	IXI255-HH-1882
IXI256-HH-1723	IXI256-HH-1723
IXI257-HH-1724	Bad quality or processing
IXI258-HH-1769	IXI258-HH-1769
IXI259-HH-1804	IXI259-HH-1804
IXI260-HH-1805	Age
IXI261-HH-1704	IXI261-HH-1704
IXI262-HH-1861	IXI262-HH-1861
IXI263-HH-1684	IXI263-HH-1684
IXI264-Guys-0854	IXI264-Guys-0854
IXI265-Guys-0845	IXI265-Guys-0845
IXI266-Guys-0853	Age
IXI267-HH-1772	IXI267-HH-1772
IXI268-Guys-0858	IXI268-Guys-0858
IXI269-Guys-0839	IXI269-Guys-0839
IXI270-Guys-0847	Age
IXI274-HH-2294	Age
IXI275-HH-1803	IXI275-HH-1803
IXI276-HH-1840	IXI276-HH-1840
IXI277-HH-1770	Age
IXI278-HH-1771	IXI278-HH-1771
IXI279-Guys-1044	IXI279-Guys-1044
IXI280-HH-1860	IXI280-HH-1860
IXI282-HH-2025	IXI282-HH-2025
IXI284-HH-2354	Age
IXI285-Guys-0857	IXI285-Guys-0857
IXI286-Guys-0859	IXI286-Guys-0859
IXI287-Guys-0863	IXI287-Guys-0863
IXI288-Guys-0879	Age
IXI289-Guys-0864	Age
IXI290-IOP-0874	IXI290-IOP-0874
IXI291-IOP-0882	IXI291-IOP-0882
IXI292-IOP-0877	IXI292-IOP-0877
IXI293-IOP-0876	IXI293-IOP-0876
IXI294-IOP-0868	IXI294-IOP-0868
IXI295-HH-1814	IXI295-HH-1814
IXI296-HH-1970	Age
IXI297-Guys-0886	IXI297-Guys-0886
IXI298-Guys-0861	IXI298-Guys-0861
IXI299-Guys-0893	IXI299-Guys-0893
IXI300-Guys-0880	IXI300-Guys-0880
IXI302-HH-1883	IXI302-HH-1883
IXI303-IOP-0968	IXI303-IOP-0968
IXI304-Guys-0862	IXI304-Guys-0862
IXI305-IOP-0871	Age
IXI306-IOP-0867	IXI306-IOP-0867
IXI307-IOP-0872	IXI307-IOP-0872
IXI308-Guys-0884	IXI308-Guys-0884
IXI309-IOP-0897	IXI309-IOP-0897
IXI310-IOP-0890	Age
IXI311-Guys-0885	Age
IXI312-Guys-0887	IXI312-Guys-0887
IXI313-HH-2241	Age
IXI314-IOP-0889	IXI314-IOP-0889
IXI315-IOP-0888	IXI315-IOP-0888
IXI316-HH-1862	IXI316-HH-1862
IXI317-Guys-0896	Age
IXI318-Guys-0895	IXI318-Guys-0895
IXI319-Guys-0901	IXI319-Guys-0901
IXI320-Guys-0902	IXI320-Guys-0902
IXI321-Guys-0903	IXI321-Guys-0903
IXI322-IOP-0891	IXI322-IOP-0891
IXI324-Guys-0922	Age
IXI325-Guys-0911	IXI325-Guys-0911
IXI326-Guys-0907	Age
IXI327-HH-1999	Age
IXI328-HH-2295	Age
IXI329-HH-1908	IXI329-HH-1908
IXI330-Guys-0881	IXI330-Guys-0881
IXI331-IOP-0892	IXI331-IOP-0892
IXI332-IOP-1134	IXI332-IOP-1134
IXI333-IOP-0926	No demographic information
IXI334-HH-1907	Age
IXI335-HH-1906	Age
IXI336-Guys-0904	Age
IXI337-IOP-0929	No demographic information
IXI338-HH-1971	Age
IXI340-IOP-0915	No demographic information
IXI341-Guys-0906	No demographic information
IXI342-Guys-0909	IXI342-Guys-0909
IXI344-Guys-0905	Age
IXI345-IOP-0928	No demographic information
IXI347-IOP-0927	No demographic information
IXI348-Guys-0910	IXI348-Guys-0910
IXI350-Guys-0908	Age
IXI351-Guys-0914	IXI351-Guys-0914
IXI353-HH-1996	IXI353-HH-1996
IXI354-HH-2024	IXI354-HH-2024
IXI356-HH-2049	Age
IXI357-HH-2076	Age
IXI358-Guys-0919	Age
IXI359-Guys-0918	Age
IXI360-Guys-0912	IXI360-Guys-0912
IXI361-Guys-0913	IXI361-Guys-0913
IXI362-HH-2051	IXI362-HH-2051
IXI363-HH-2050	Bad quality or processing
IXI364-Guys-0920	Age
IXI365-Guys-0923	Age
IXI367-Guys-0917	IXI367-Guys-0917
IXI368-Guys-0916	IXI368-Guys-0916
IXI369-Guys-0924	Age
IXI370-Guys-0921	Age
IXI371-IOP-0970	IXI371-IOP-0970
IXI372-IOP-0971	IXI372-IOP-0971
IXI373-IOP-0967	IXI373-IOP-0967
IXI375-Guys-0925	IXI375-Guys-0925
IXI376-Guys-0938	Age
IXI377-Guys-0937	Age
IXI378-IOP-0972	IXI378-IOP-0972
IXI379-Guys-0943	Age
IXI380-Guys-0944	Age
IXI381-Guys-1024	IXI381-Guys-1024
IXI382-IOP-1135	Age
IXI383-HH-2099	Age
IXI384-HH-2100	Age
IXI385-HH-2078	Age
IXI386-HH-2077	IXI386-HH-2077
IXI387-HH-2101	IXI387-HH-2101
IXI388-IOP-0973	IXI388-IOP-0973
IXI389-Guys-0930	IXI389-Guys-0930
IXI390-Guys-0931	IXI390-Guys-0931
IXI391-Guys-0934	IXI391-Guys-0934
IXI392-Guys-1064	Age
IXI393-Guys-0941	Age
IXI394-Guys-0940	IXI394-Guys-0940
IXI395-IOP-0969	IXI395-IOP-0969
IXI396-HH-2115	IXI396-HH-2115
IXI397-Guys-0953	IXI397-Guys-0953
IXI398-Guys-0952	IXI398-Guys-0952
IXI399-Guys-0966	Age
IXI400-Guys-0977	IXI400-Guys-0977
IXI401-Guys-0978	IXI401-Guys-0978
IXI402-Guys-0961	IXI402-Guys-0961
IXI403-Guys-0965	IXI403-Guys-0965
IXI404-Guys-0950	Age
IXI405-Guys-0948	IXI405-Guys-0948
IXI406-Guys-0963	IXI406-Guys-0963
IXI407-Guys-0964	IXI407-Guys-0964
IXI408-Guys-0962	IXI408-Guys-0962
IXI409-Guys-0960	Age
IXI410-Guys-0958	IXI410-Guys-0958
IXI411-Guys-0959	IXI411-Guys-0959
IXI412-Guys-0949	IXI412-Guys-0949
IXI413-Guys-0955	IXI413-Guys-0955
IXI414-Guys-0957	IXI414-Guys-0957
IXI415-Guys-0942	Age
IXI416-Guys-1051	Age
IXI417-Guys-0939	IXI417-Guys-0939
IXI418-Guys-0956	IXI418-Guys-0956
IXI419-Guys-1027	Age
IXI420-Guys-1028	Age
IXI422-Guys-1071	IXI422-Guys-1071
IXI423-IOP-0974	IXI423-IOP-0974
IXI424-IOP-0991	IXI424-IOP-0991
IXI425-IOP-0988	IXI425-IOP-0988
IXI426-IOP-1011	IXI426-IOP-1011
IXI427-IOP-1012	IXI427-IOP-1012
IXI428-Guys-0996	IXI428-Guys-0996
IXI429-Guys-0997	IXI429-Guys-0997
IXI430-IOP-0990	Age
IXI431-Guys-0986	IXI431-Guys-0986
IXI432-Guys-0987	IXI432-Guys-0987
IXI433-IOP-0989	Age
IXI434-IOP-1010	Age
IXI435-IOP-1040	No demographic information
IXI436-HH-2153	IXI436-HH-2153
IXI437-HH-2152	IXI437-HH-2152
IXI438-HH-2155	Bad quality or processing
IXI439-HH-2114	IXI439-HH-2114
IXI440-HH-2127	IXI440-HH-2127
IXI441-HH-2154	IXI441-HH-2154
IXI442-IOP-1041	Age
IXI443-HH-2215	Age
IXI444-HH-2270	IXI444-HH-2270
IXI445-HH-2269	Age
IXI446-HH-2325	Age
IXI447-Guys-0979	Age
IXI448-HH-2393	Bad quality or processing
IXI449-Guys-1082	IXI449-Guys-1082
IXI450-Guys-1093	Age
IXI451-HH-2212	IXI451-HH-2212
IXI452-HH-2213	Bad quality or processing
IXI453-HH-2214	Bad quality or processing
IXI454-Guys-1083	IXI454-Guys-1083
IXI455-Guys-0981	Age
IXI456-Guys-1019	Age
IXI457-Guys-0984	No demographic information
IXI458-Guys-0993	Age
IXI459-Guys-0992	Age
IXI460-Guys-0999	Age
IXI461-Guys-0998	Age
IXI462-IOP-1042	Bad quality or processing
IXI463-IOP-1043	Age
IXI464-IOP-1029	Age
IXI465-HH-2176	Age
IXI467-Guys-0983	Age
IXI468-Guys-0985	Age
IXI469-IOP-1136	IXI469-IOP-1136
IXI470-IOP-1030	IXI470-IOP-1030
IXI473-IOP-1137	Age
IXI474-IOP-1138	IXI474-IOP-1138
IXI475-IOP-1139	IXI475-IOP-1139
IXI476-IOP-1140	Age
IXI477-IOP-1141	IXI477-IOP-1141
IXI478-IOP-1142	Bad quality or processing
IXI479-Guys-1034	Age
IXI480-Guys-1033	Age
IXI481-HH-2175	Age
IXI482-HH-2178	Age
IXI483-HH-2177	Age
IXI484-HH-2179	Bad quality or processing
IXI485-HH-2180	Age
IXI486-Guys-1005	Age
IXI487-Guys-1037	Age
IXI488-Guys-1015	Age
IXI489-Guys-1014	Age
IXI490-Guys-1018	Age
IXI491-Guys-1032	Age
IXI492-Guys-1022	Age
IXI493-Guys-1007	Age
IXI494-Guys-1008	Age
IXI495-Guys-1009	Age
IXI496-Guys-1045	Age
IXI497-Guys-1002	Age
IXI498-Guys-1050	Age
IXI499-Guys-1004	Age
IXI500-Guys-1017	Age
IXI501-Guys-1016	Age
IXI502-Guys-1020	Age
IXI503-Guys-1021	Age
IXI504-Guys-1025	Age
IXI505-Guys-1026	Age
IXI506-Guys-1035	Age
IXI507-Guys-1036	Age
IXI508-HH-2268	Age
IXI510-IOP-1143	IXI510-IOP-1143
IXI511-HH-2238	Age
IXI512-Guys-1054	Age
IXI515-HH-2377	Age
IXI516-HH-2297	Age
IXI517-IOP-1144	IXI517-IOP-1144
IXI518-HH-2239	Age
IXI519-HH-2240	IXI519-HH-2240
IXI521-HH-2353	Age
IXI522-HH-2453	IXI522-HH-2453
IXI523-Guys-1056	Age
IXI524-HH-2412	IXI524-HH-2412
IXI525-HH-2413	IXI525-HH-2413
IXI526-HH-2392	IXI526-HH-2392
IXI527-HH-2376	IXI527-HH-2376
IXI528-Guys-1073	IXI528-Guys-1073
IXI531-Guys-1057	Age
IXI532-IOP-1145	IXI532-IOP-1145
IXI533-Guys-1066	Age
IXI534-Guys-1062	Age
IXI535-Guys-1061	Age
IXI536-Guys-1059	IXI536-Guys-1059
IXI537-HH-2378	Age
IXI538-HH-2411	Age
IXI539-Guys-1067	Age
IXI541-IOP-1146	IXI541-IOP-1146
IXI542-IOP-1147	IXI542-IOP-1147
IXI543-IOP-1148	Age
IXI544-HH-2395	IXI544-HH-2395
IXI546-HH-2450	Age
IXI547-IOP-1149	IXI547-IOP-1149
IXI548-IOP-1150	Age
IXI549-Guys-1046	IXI549-Guys-1046
IXI550-Guys-1069	IXI550-Guys-1069
IXI551-Guys-1065	Age
IXI552-Guys-1063	Age
IXI553-IOP-1151	IXI553-IOP-1151
IXI554-Guys-1068	Age
IXI555-Guys-1074	Age
IXI556-HH-2452	IXI556-HH-2452
IXI558-Guys-1079	Age
IXI559-HH-2394	Age
IXI560-Guys-1070	Age
IXI561-IOP-1152	IXI561-IOP-1152
IXI562-Guys-1131	IXI562-Guys-1131
IXI563-IOP-1153	IXI563-IOP-1153
IXI565-HH-2534	Age
IXI566-HH-2535	IXI566-HH-2535
IXI567-HH-2536	IXI567-HH-2536
IXI568-HH-2607	IXI568-HH-2607
IXI569-Guys-1101	IXI569-Guys-1101
IXI571-IOP-1154	IXI571-IOP-1154
IXI572-HH-2605	IXI572-HH-2605
IXI573-IOP-1155	IXI573-IOP-1155
IXI574-IOP-1156	IXI574-IOP-1156
IXI575-HH-2658	IXI575-HH-2658
IXI576-Guys-1077	Age
IXI577-HH-2661	Age
IXI578-Guys-1078	IXI578-Guys-1078
IXI579-Guys-1126	IXI579-Guys-1126
IXI582-Guys-1127	IXI582-Guys-1127
IXI584-Guys-1129	IXI584-Guys-1129
IXI585-Guys-1130	IXI585-Guys-1130
IXI586-HH-2451	IXI586-HH-2451
IXI587-Guys-1128	IXI587-Guys-1128
IXI588-IOP-1158	IXI588-IOP-1158
IXI589-Guys-1080	No demographic information
IXI591-Guys-1084	IXI591-Guys-1084
IXI592-Guys-1085	IXI592-Guys-1085
IXI593-Guys-1109	IXI593-Guys-1109
IXI594-Guys-1089	Age
IXI595-IOP-1159	IXI595-IOP-1159
IXI596-IOP-1160	IXI596-IOP-1160
IXI597-IOP-1161	IXI597-IOP-1161
IXI598-HH-2606	IXI598-HH-2606
IXI599-HH-2659	IXI599-HH-2659
IXI600-HH-2660	IXI600-HH-2660
IXI601-HH-2700	IXI601-HH-2700
IXI603-HH-2701	Age
IXI605-HH-2598	Age
IXI606-HH-2601	Age
IXI607-Guys-1097	Age
IXI608-HH-2599	Bad quality or processing
IXI609-HH-2600	IXI609-HH-2600
IXI610-HH-2649	IXI610-HH-2649
IXI611-HH-2650	IXI611-HH-2650
IXI612-HH-2688	IXI612-HH-2688
IXI613-HH-2734	IXI613-HH-2734
IXI614-HH-2735	IXI614-HH-2735
IXI616-Guys-1092	IXI616-Guys-1092
IXI617-Guys-1090	IXI617-Guys-1090
IXI618-Guys-1091	IXI618-Guys-1091
IXI619-Guys-1099	IXI619-Guys-1099
IXI621-Guys-1100	IXI621-Guys-1100
IXI622-Guys-1102	IXI622-Guys-1102
IXI623-Guys-1076	No demographic information
IXI625-Guys-1098	IXI625-Guys-1098
IXI626-Guys-1094	Age
IXI627-Guys-1103	No demographic information
IXI629-Guys-1095	IXI629-Guys-1095
IXI630-Guys-1108	IXI630-Guys-1108
IXI631-HH-2651	IXI631-HH-2651
IXI632-HH-2652	Bad quality or processing
IXI633-HH-2689	IXI633-HH-2689
IXI634-HH-2690	IXI634-HH-2690
IXI635-HH-2691	IXI635-HH-2691
IXI636-HH-2733	IXI636-HH-2733
IXI637-HH-2785	No demographic information
IXI638-HH-2786	No demographic information
IXI639-Guys-1088	Age
IXI640-Guys-1106	Age
IXI641-Guys-1105	Age
IXI642-Guys-1104	IXI642-Guys-1104
IXI643-HH-2787	No demographic information
IXI644-Guys-1121	IXI644-Guys-1121
IXI646-HH-2653	Bad quality or processing
IXI648-Guys-1107	IXI648-Guys-1107
IXI651-Guys-1118	IXI651-Guys-1118
IXI652-Guys-1116	IXI652-Guys-1116
IXI653-Guys-1122	IXI653-Guys-1122
IXI661-HH-2788	No demographic information
IXI662-Guys-1120	IXI662-Guys-1120

## Sheet: SALD
Downloaded	In training data
sub-031274	Age
sub-031275	sub-031275
sub-031276	Age
sub-031277	sub-031277
sub-031278	sub-031278
sub-031279	Age
sub-031280	Age
sub-031281	Age
sub-031282	Age
sub-031283	sub-031283
sub-031284	Age
sub-031285	sub-031285
sub-031286	Age
sub-031287	Age
sub-031288	sub-031288
sub-031289	sub-031289
sub-031290	sub-031290
sub-031291	sub-031291
sub-031292	sub-031292
sub-031293	sub-031293
sub-031294	sub-031294
sub-031295	sub-031295
sub-031296	sub-031296
sub-031297	sub-031297
sub-031298	sub-031298
sub-031299	Age
sub-031300	Age
sub-031301	sub-031301
sub-031302	sub-031302
sub-031303	Age
sub-031304	Age
sub-031305	sub-031305
sub-031306	sub-031306
sub-031307	sub-031307
sub-031308	Age
sub-031309	Age
sub-031310	sub-031310
sub-031311	Age
sub-031312	Age
sub-031313	Age
sub-031314	Age
sub-031315	sub-031315
sub-031316	Age
sub-031317	Age
sub-031318	Age
sub-031319	Age
sub-031320	Age
sub-031321	Age
sub-031322	Age
sub-031323	Age
sub-031324	sub-031324
sub-031325	sub-031325
sub-031326	sub-031326
sub-031327	Age
sub-031328	Age
sub-031329	Age
sub-031330	Age
sub-031331	Age
sub-031332	Age
sub-031333	Age
sub-031334	sub-031334
sub-031335	Age
sub-031336	sub-031336
sub-031337	Age
sub-031338	sub-031338
sub-031339	sub-031339
sub-031340	Age
sub-031341	Age
sub-031342	Age
sub-031343	Age
sub-031344	sub-031344
sub-031345	sub-031345
sub-031346	sub-031346
sub-031347	sub-031347
sub-031348	sub-031348
sub-031349	sub-031349
sub-031350	Age
sub-031351	sub-031351
sub-031352	Age
sub-031353	sub-031353
sub-031354	sub-031354
sub-031355	sub-031355
sub-031356	sub-031356
sub-031357	sub-031357
sub-031358	sub-031358
sub-031359	sub-031359
sub-031360	Age
sub-031361	Age
sub-031362	Age
sub-031363	sub-031363
sub-031364	Age
sub-031365	Age
sub-031366	Age
sub-031367	sub-031367
sub-031368	Age
sub-031369	sub-031369
sub-031370	Age
sub-031371	sub-031371
sub-031372	sub-031372
sub-031373	Age
sub-031374	Age
sub-031375	sub-031375
sub-031376	sub-031376
sub-031377	sub-031377
sub-031378	Age
sub-031379	sub-031379
sub-031380	Age
sub-031381	sub-031381
sub-031382	sub-031382
sub-031383	Age
sub-031384	sub-031384
sub-031385	Age
sub-031386	sub-031386
sub-031387	sub-031387
sub-031388	sub-031388
sub-031389	Age
sub-031390	Age
sub-031391	sub-031391
sub-031392	Age
sub-031393	sub-031393
sub-031394	Age
sub-031395	Age
sub-031396	Age
sub-031397	sub-031397
sub-031398	sub-031398
sub-031399	sub-031399
sub-031400	Age
sub-031401	Age
sub-031402	sub-031402
sub-031403	Age
sub-031404	Age
sub-031405	Age
sub-031406	sub-031406
sub-031407	Age
sub-031408	sub-031408
sub-031409	Age
sub-031410	sub-031410
sub-031411	Age
sub-031412	Age
sub-031413	Age
sub-031414	Age
sub-031415	sub-031415
sub-031416	sub-031416
sub-031417	sub-031417
sub-031418	Age
sub-031419	sub-031419
sub-031420	sub-031420
sub-031421	sub-031421
sub-031422	Age
sub-031423	Age
sub-031424	Age
sub-031425	sub-031425
sub-031426	sub-031426
sub-031427	Age
sub-031428	Age
sub-031429	Bad quality or processing
sub-031430	Age
sub-031431	sub-031431
sub-031432	sub-031432
sub-031433	sub-031433
sub-031434	sub-031434
sub-031435	Age
sub-031436	sub-031436
sub-031437	sub-031437
sub-031438	sub-031438
sub-031439	sub-031439
sub-031440	Age
sub-031441	Age
sub-031442	sub-031442
sub-031443	Age
sub-031444	Age
sub-031445	Age
sub-031446	sub-031446
sub-031447	sub-031447
sub-031448	sub-031448
sub-031449	Age
sub-031450	Age
sub-031451	sub-031451
sub-031452	sub-031452
sub-031453	sub-031453
sub-031454	sub-031454
sub-031455	sub-031455
sub-031456	sub-031456
sub-031457	sub-031457
sub-031458	sub-031458
sub-031459	Age
sub-031460	Age
sub-031461	Age
sub-031462	Age
sub-031463	sub-031463
sub-031464	sub-031464
sub-031465	sub-031465
sub-031466	sub-031466
sub-031467	sub-031467
sub-031468	sub-031468
sub-031469	sub-031469
sub-031470	sub-031470
sub-031471	sub-031471
sub-031472	sub-031472
sub-031473	sub-031473
sub-031474	sub-031474
sub-031475	sub-031475
sub-031476	sub-031476
sub-031477	sub-031477
sub-031478	sub-031478
sub-031479	sub-031479
sub-031480	sub-031480
sub-031481	sub-031481
sub-031482	sub-031482
sub-031483	sub-031483
sub-031484	Age
sub-031485	sub-031485
sub-031486	sub-031486
sub-031487	sub-031487
sub-031488	sub-031488
sub-031489	sub-031489
sub-031490	sub-031490
sub-031491	sub-031491
sub-031492	sub-031492
sub-031493	sub-031493
sub-031494	sub-031494
sub-031495	sub-031495
sub-031496	sub-031496
sub-031497	Age
sub-031498	sub-031498
sub-031499	sub-031499
sub-031500	sub-031500
sub-031501	sub-031501
sub-031502	sub-031502
sub-031503	sub-031503
sub-031504	sub-031504
sub-031505	sub-031505
sub-031506	sub-031506
sub-031507	sub-031507
sub-031508	sub-031508
sub-031509	sub-031509
sub-031510	sub-031510
sub-031511	sub-031511
sub-031512	sub-031512
sub-031513	sub-031513
sub-031514	sub-031514
sub-031515	sub-031515
sub-031516	sub-031516
sub-031517	sub-031517
sub-031518	sub-031518
sub-031519	sub-031519
sub-031520	sub-031520
sub-031521	sub-031521
sub-031522	sub-031522
sub-031523	sub-031523
sub-031524	sub-031524
sub-031525	sub-031525
sub-031526	sub-031526
sub-031527	sub-031527
sub-031528	sub-031528
sub-031529	sub-031529
sub-031530	sub-031530
sub-031531	sub-031531
sub-031532	sub-031532
sub-031533	sub-031533
sub-031534	sub-031534
sub-031535	sub-031535
sub-031536	sub-031536
sub-031537	sub-031537
sub-031538	sub-031538
sub-031539	sub-031539
sub-031540	sub-031540
sub-031541	sub-031541
sub-031542	sub-031542
sub-031543	sub-031543
sub-031544	sub-031544
sub-031545	sub-031545
sub-031546	sub-031546
sub-031547	sub-031547
sub-031548	sub-031548
sub-031549	sub-031549
sub-031550	sub-031550
sub-031551	sub-031551
sub-031552	sub-031552
sub-031553	sub-031553
sub-031554	sub-031554
sub-031555	sub-031555
sub-031556	sub-031556
sub-031557	sub-031557
sub-031558	sub-031558
sub-031559	sub-031559
sub-031560	sub-031560
sub-031561	sub-031561
sub-031562	sub-031562
sub-031563	sub-031563
sub-031564	sub-031564
sub-031565	sub-031565
sub-031566	sub-031566
sub-031567	sub-031567
sub-031568	sub-031568
sub-031569	sub-031569
sub-031570	sub-031570
sub-031571	sub-031571
sub-031572	sub-031572
sub-031573	sub-031573
sub-031574	sub-031574
sub-031575	sub-031575
sub-031576	sub-031576
sub-031577	sub-031577
sub-031578	sub-031578
sub-031579	sub-031579
sub-031580	sub-031580
sub-031581	sub-031581
sub-031582	sub-031582
sub-031583	sub-031583
sub-031584	Age
sub-031585	sub-031585
sub-031586	sub-031586
sub-031587	sub-031587
sub-031588	sub-031588
sub-031589	sub-031589
sub-031590	sub-031590
sub-031591	sub-031591
sub-031592	sub-031592
sub-031593	sub-031593
sub-031594	sub-031594
sub-031595	sub-031595
sub-031596	sub-031596
sub-031597	sub-031597
sub-031598	sub-031598
sub-031599	sub-031599
sub-031600	sub-031600
sub-031601	sub-031601
sub-031602	sub-031602
sub-031603	sub-031603
sub-031604	sub-031604
sub-031605	sub-031605
sub-031606	sub-031606
sub-031607	sub-031607
sub-031608	sub-031608
sub-031609	sub-031609
sub-031610	sub-031610
sub-031611	sub-031611
sub-031612	sub-031612
sub-031613	sub-031613
sub-031614	sub-031614
sub-031615	sub-031615
sub-031616	sub-031616
sub-031617	sub-031617
sub-031618	sub-031618
sub-031619	sub-031619
sub-031620	sub-031620
sub-031621	sub-031621
sub-031622	sub-031622
sub-031623	sub-031623
sub-031624	sub-031624
sub-031625	sub-031625
sub-031626	sub-031626
sub-031627	sub-031627
sub-031628	sub-031628
sub-031629	sub-031629
sub-031630	sub-031630
sub-031631	sub-031631
sub-031632	sub-031632
sub-031633	sub-031633
sub-031634	sub-031634
sub-031635	sub-031635
sub-031636	sub-031636
sub-031637	sub-031637
sub-031638	sub-031638
sub-031639	sub-031639
sub-031640	sub-031640
sub-031641	sub-031641
sub-031642	sub-031642
sub-031643	sub-031643
sub-031644	sub-031644
sub-031645	Age
sub-031646	Age
sub-031647	sub-031647
sub-031648	sub-031648
sub-031649	sub-031649
sub-031650	sub-031650
sub-031651	sub-031651
sub-031652	sub-031652
sub-031653	sub-031653
sub-031654	sub-031654
sub-031655	sub-031655
sub-031656	sub-031656
sub-031657	sub-031657
sub-031658	sub-031658
sub-031659	Age
sub-031660	sub-031660
sub-031661	sub-031661
sub-031662	sub-031662
sub-031663	sub-031663
sub-031664	Age
sub-031665	sub-031665
sub-031666	sub-031666
sub-031667	sub-031667
sub-031668	sub-031668
sub-031669	Age
sub-031670	sub-031670
sub-031671	sub-031671
sub-031672	sub-031672
sub-031673	sub-031673
sub-031674	sub-031674
sub-031675	sub-031675
sub-031676	sub-031676
sub-031677	sub-031677
sub-031678	sub-031678
sub-031679	sub-031679
sub-031680	sub-031680
sub-031681	sub-031681
sub-031682	sub-031682
sub-031683	sub-031683
sub-031684	sub-031684
sub-031685	sub-031685
sub-031686	sub-031686
sub-031687	sub-031687
sub-031688	sub-031688
sub-031689	sub-031689
sub-031690	sub-031690
sub-031691	sub-031691
sub-031692	sub-031692
sub-031693	sub-031693
sub-031694	sub-031694
sub-031695	sub-031695
sub-031696	sub-031696
sub-031697	sub-031697
sub-031698	sub-031698
sub-031699	sub-031699
sub-031700	sub-031700
sub-031701	sub-031701
sub-031702	sub-031702
sub-031703	sub-031703
sub-031704	sub-031704
sub-031705	sub-031705
sub-031706	sub-031706
sub-031707	sub-031707
sub-031708	sub-031708
sub-031709	sub-031709
sub-031710	sub-031710
sub-031711	sub-031711
sub-031712	sub-031712
sub-031713	sub-031713
sub-031714	sub-031714
sub-031715	sub-031715
sub-031716	sub-031716
sub-031717	sub-031717
sub-031718	sub-031718
sub-031719	sub-031719
sub-031720	sub-031720
sub-031721	sub-031721
sub-031722	sub-031722
sub-031723	sub-031723
sub-031724	sub-031724
sub-031725	sub-031725
sub-031726	sub-031726
sub-031727	sub-031727
sub-031728	sub-031728
sub-031729	sub-031729
sub-031730	sub-031730
sub-031731	sub-031731
sub-031732	sub-031732
sub-031733	sub-031733
sub-031734	sub-031734
sub-031735	sub-031735
sub-031736	sub-031736
sub-031737	sub-031737
sub-031738	sub-031738
sub-031739	sub-031739
sub-031740	sub-031740
sub-031741	sub-031741
sub-031742	sub-031742
sub-031743	sub-031743
sub-031744	sub-031744
sub-031745	sub-031745
sub-031746	sub-031746
sub-031747	sub-031747
sub-031748	sub-031748
sub-031749	sub-031749
sub-031750	sub-031750
sub-031751	sub-031751
sub-031752	sub-031752
sub-031753	sub-031753
sub-031754	sub-031754
sub-031755	sub-031755
sub-031756	sub-031756
sub-031757	sub-031757
sub-031758	sub-031758
sub-031759	sub-031759
sub-031760	sub-031760
sub-031761	sub-031761
sub-031762	sub-031762
sub-031763	sub-031763
sub-031764	sub-031764
sub-031765	sub-031765
sub-031766	sub-031766
sub-031767	sub-031767

## Sheet: DLBS
Downloaded	In training data
28326_1_MR	Age
28327_1_MR	Age
28328_1_MR	28328_1_MR
28329_1_MR	28329_1_MR
28330_1_MR	28330_1_MR
28331_1_MR	Age
28332_1_MR	Age
28333_1_MR	Age
28334_1_MR	28334_1_MR
28335_1_MR	Age
28336_1_MR	Age
28337_1_MR	28337_1_MR
28338_1_MR	28338_1_MR
28339_1_MR	Age
28340_1_MR	Age
28341_1_MR	28341_1_MR
28342_1_MR	28342_1_MR
28343_1_MR	Age
28344_1_MR	Age
28345_1_MR	28345_1_MR
28346_1_MR	28346_1_MR
28347_1_MR	Age
28348_1_MR	28348_1_MR
28349_1_MR	Age
28350_1_MR	28350_1_MR
28351_1_MR	Age
28352_1_MR	28352_1_MR
28353_1_MR	Age
28354_1_MR	Age
28355_1_MR	Age
28356_1_MR	28356_1_MR
28357_1_MR	28357_1_MR
28358_1_MR	Age
28359_1_MR	Age
28360_1_MR	28360_1_MR
28361_1_MR	28361_1_MR
28362_1_MR	Age
28363_1_MR	28363_1_MR
28364_1_MR	28364_1_MR
28365_1_MR	28365_1_MR
28366_1_MR	28366_1_MR
28367_1_MR	28367_1_MR
28368_1_MR	Age
28369_1_MR	Age
28370_1_MR	28370_1_MR
28371_1_MR	28371_1_MR
28372_1_MR	Age
28373_1_MR	28373_1_MR
28374_1_MR	28374_1_MR
28375_1_MR	28375_1_MR
28376_1_MR	Age
28377_1_MR	Age
28378_1_MR	Age
28379_1_MR	Age
28380_1_MR	Bad quality or processing
28381_1_MR	28381_1_MR
28382_1_MR	Age
28383_1_MR	Age
28384_1_MR	28384_1_MR
28385_1_MR	Age
28386_1_MR	28386_1_MR
28387_1_MR	28387_1_MR
28388_1_MR	Bad quality or processing
28389_1_MR	28389_1_MR
28390_1_MR	Bad quality or processing
28391_1_MR	28391_1_MR
28392_1_MR	28392_1_MR
28393_1_MR	Age
28394_1_MR	28394_1_MR
28395_1_MR	Age
28396_1_MR	Age
28397_1_MR	28397_1_MR
28398_1_MR	Age
28399_1_MR	Age
28400_1_MR	28400_1_MR
28401_1_MR	28401_1_MR
28402_1_MR	28404_1_MR
28403_1_MR	Age
28404_1_MR	Age
28405_1_MR	Bad quality or processing
28406_1_MR	28406_1_MR
28407_1_MR	Age
28408_1_MR	28408_1_MR
28409_1_MR	Age
28410_1_MR	Age
28411_1_MR	Age
28412_1_MR	28412_1_MR
28413_1_MR	Age
28414_1_MR	Age
28415_1_MR	28415_1_MR
28416_1_MR	28416_1_MR
28417_1_MR	28417_1_MR
28418_1_MR	Age
28419_1_MR	Age
28420_1_MR	Age
28421_1_MR	Age
28422_1_MR	28422_1_MR
28423_1_MR	28423_1_MR
28424_1_MR	Age
28425_1_MR	28425_1_MR
28426_1_MR	Age
28427_1_MR	28427_1_MR
28428_1_MR	28428_1_MR
28429_1_MR	28429_1_MR
28430_1_MR	Age
28431_1_MR	28431_1_MR
28432_1_MR	28432_1_MR
28433_1_MR	Age
28434_1_MR	Age
28435_1_MR	28435_1_MR
28436_1_MR	Age
28437_1_MR	Age
28438_1_MR	Bad quality or processing
28439_1_MR	28439_1_MR
28440_1_MR	28440_1_MR
28441_1_MR	28441_1_MR
28442_1_MR	28442_1_MR
28443_1_MR	28443_1_MR
28444_1_MR	Bad quality or processing
28445_1_MR	28445_1_MR
28446_1_MR	28446_1_MR
28447_1_MR	28447_1_MR
28448_1_MR	Age
28449_1_MR	28449_1_MR
28450_1_MR	28450_1_MR
28451_1_MR	28451_1_MR
28452_1_MR	28452_1_MR
28453_1_MR	Age
28454_1_MR	28454_1_MR
28455_1_MR	Age
28456_1_MR	28456_1_MR
28457_1_MR	Age
28458_1_MR	28458_1_MR
28459_1_MR	Age
28460_1_MR	28460_1_MR
28461_1_MR	28461_1_MR
28462_1_MR	28462_1_MR
28463_1_MR	Age
28464_1_MR	Bad quality or processing
28465_1_MR	28465_1_MR
28466_1_MR	Age
28467_1_MR	28467_1_MR
28468_1_MR	28468_1_MR
28469_1_MR	28469_1_MR
28470_1_MR	28470_1_MR
28471_1_MR	Age
28472_1_MR	28472_1_MR
28473_1_MR	28473_1_MR
28474_1_MR	Age
28475_1_MR	28475_1_MR
28476_1_MR	Age
28477_1_MR	Age
28478_1_MR	Bad quality or processing
28479_1_MR	28479_1_MR
28480_1_MR	28480_1_MR
28481_1_MR	28481_1_MR
28482_1_MR	Age
28483_1_MR	28483_1_MR
28484_1_MR	Age
28485_1_MR	28485_1_MR
28486_1_MR	28486_1_MR
28487_1_MR	Age
28488_1_MR	28488_1_MR
28489_1_MR	Age
28490_1_MR	Age
28491_1_MR	28491_1_MR
28492_1_MR	28492_1_MR
28493_1_MR	28493_1_MR
28494_1_MR	Age
28495_1_MR	28495_1_MR
28496_1_MR	28496_1_MR
28497_1_MR	28497_1_MR
28498_1_MR	Age
28499_1_MR	28499_1_MR
28500_1_MR	28500_1_MR
28501_1_MR	Age
28502_1_MR	Age
28503_1_MR	Bad quality or processing
28504_1_MR	Age
28505_1_MR	28505_1_MR
28506_1_MR	Bad quality or processing
28507_1_MR	28507_1_MR
28508_1_MR	28508_1_MR
28509_1_MR	28509_1_MR
28510_1_MR	28510_1_MR
28511_1_MR	28511_1_MR
28512_1_MR	28512_1_MR
28513_1_MR	28513_1_MR
28514_1_MR	28514_1_MR
28515_1_MR	28515_1_MR
28516_1_MR	Age
28517_1_MR	28517_1_MR
28518_1_MR	Age
28519_1_MR	Age
28520_1_MR	Age
28521_1_MR	28521_1_MR
28522_1_MR	28522_1_MR
28523_1_MR	28523_1_MR
28524_1_MR	28524_1_MR
28525_1_MR	Age
28526_1_MR	28526_1_MR
28527_1_MR	Bad quality or processing
28528_1_MR	28528_1_MR
28529_1_MR	Age
28530_1_MR	28530_1_MR
28531_1_MR	28531_1_MR
28532_1_MR	28532_1_MR
28533_1_MR	28533_1_MR
28534_1_MR	28534_1_MR
28535_1_MR	Age
28536_1_MR	Bad quality or processing
28537_1_MR	Age
28538_1_MR	Age
28539_1_MR	28539_1_MR
28540_1_MR	Age
28541_1_MR	28541_1_MR
28542_1_MR	Age
28543_1_MR	Age
28544_1_MR	Age
28545_1_MR	Age
28546_1_MR	28546_1_MR
28547_1_MR	28547_1_MR
28548_1_MR	28548_1_MR
28549_1_MR	28549_1_MR
28550_1_MR	28550_1_MR
28551_1_MR	28551_1_MR
28552_1_MR	28552_1_MR
28553_1_MR	28553_1_MR
28554_1_MR	28554_1_MR
28555_1_MR	Age
28556_1_MR	28556_1_MR
28557_1_MR	Age
28558_1_MR	28558_1_MR
28559_1_MR	28559_1_MR
28560_1_MR	28560_1_MR
28561_1_MR	28561_1_MR
28562_1_MR	28562_1_MR
28563_1_MR	28563_1_MR
28564_1_MR	28564_1_MR
28565_1_MR	Age
28566_1_MR	28566_1_MR
28567_1_MR	Age
28568_1_MR	28568_1_MR
28569_1_MR	Age
28570_1_MR	Age
28571_1_MR	28571_1_MR
28572_1_MR	Age
28573_1_MR	28573_1_MR
28574_1_MR	28574_1_MR
28575_1_MR	Age
28576_1_MR	28576_1_MR
28577_1_MR	Age
28578_1_MR	Age
28579_1_MR	28579_1_MR
28580_1_MR	Age
28581_1_MR	Age
28582_1_MR	28582_1_MR
28583_1_MR	Age
28584_1_MR	28584_1_MR
28585_1_MR	28585_1_MR
28586_1_MR	Age
28587_1_MR	Age
28588_1_MR	28588_1_MR
28589_1_MR	28589_1_MR
28590_1_MR	Age
28591_1_MR	Age
28592_1_MR	28592_1_MR
28593_1_MR	Age
28594_1_MR	Age
28595_1_MR	Age
28596_1_MR	28596_1_MR
28597_1_MR	28597_1_MR
28598_1_MR	Age
28599_1_MR	Age
28600_1_MR	Age
28601_1_MR	Age
28602_1_MR	28602_1_MR
28603_1_MR	28603_1_MR
28604_1_MR	28604_1_MR
28605_1_MR	Age
28606_1_MR	Age
28607_1_MR	Age
28608_1_MR	28608_1_MR
28609_1_MR	Bad quality or processing
28610_1_MR	Age
28611_1_MR	28611_1_MR
28612_1_MR	Age
28613_1_MR	Age
28614_1_MR	28614_1_MR
28615_1_MR	Bad quality or processing
28616_1_MR	Age
28617_1_MR	28617_1_MR
28618_1_MR	28618_1_MR
28619_1_MR	28619_1_MR
28620_1_MR	Age
28621_1_MR	28621_1_MR
28622_1_MR	28622_1_MR
28623_1_MR	28623_1_MR
28624_1_MR	Age
28625_1_MR	Age
28626_1_MR	28626_1_MR
28627_1_MR	28627_1_MR
28628_1_MR	28628_1_MR
28629_1_MR	Age
28630_1_MR	28630_1_MR
28631_1_MR	28631_1_MR
28632_1_MR	28632_1_MR
28633_1_MR	28633_1_MR
28634_1_MR	28634_1_MR
28635_1_MR	28635_1_MR
28636_1_MR	Age
28637_1_MR	28637_1_MR
28638_1_MR	Age
28639_1_MR	Bad quality or processing
28640_1_MR	28640_1_MR

## Sheet: CamCAN
Downloaded	In
sub-CC110033	sub-CC110033
sub-CC110037	sub-CC110037
sub-CC110045	sub-CC110045
sub-CC110056	sub-CC110056
sub-CC110062	sub-CC110062
sub-CC110069	sub-CC110069
sub-CC110087	sub-CC110087
sub-CC110098	sub-CC110098
sub-CC110101	sub-CC110101
sub-CC110126	sub-CC110126
sub-CC110174	sub-CC110174
sub-CC110182	sub-CC110182
sub-CC110187	sub-CC110187
sub-CC110319	sub-CC110319
sub-CC110411	sub-CC110411
sub-CC110606	sub-CC110606
sub-CC112141	sub-CC112141
sub-CC120008	sub-CC120008
sub-CC120049	sub-CC120049
sub-CC120061	sub-CC120061
sub-CC120065	sub-CC120065
sub-CC120120	sub-CC120120
sub-CC120123	sub-CC120123
sub-CC120166	sub-CC120166
sub-CC120182	sub-CC120182
sub-CC120208	sub-CC120208
sub-CC120218	sub-CC120218
sub-CC120234	sub-CC120234
sub-CC120264	sub-CC120264
sub-CC120276	sub-CC120276
sub-CC120286	sub-CC120286
sub-CC120309	sub-CC120309
sub-CC120313	sub-CC120313
sub-CC120319	sub-CC120319
sub-CC120347	sub-CC120347
sub-CC120376	sub-CC120376
sub-CC120409	sub-CC120409
sub-CC120462	sub-CC120462
sub-CC120469	sub-CC120469
sub-CC120470	sub-CC120470
sub-CC120550	sub-CC120550
sub-CC120640	sub-CC120640
sub-CC120727	sub-CC120727
sub-CC120764	sub-CC120764
sub-CC120795	sub-CC120795
sub-CC120816	sub-CC120816
sub-CC120987	sub-CC120987
sub-CC121106	sub-CC121106
sub-CC121111	sub-CC121111
sub-CC121144	sub-CC121144
sub-CC121158	sub-CC121158
sub-CC121194	sub-CC121194
sub-CC121200	sub-CC121200
sub-CC121317	sub-CC121317
sub-CC121397	sub-CC121397
sub-CC121411	sub-CC121411
sub-CC121428	sub-CC121428
sub-CC121479	sub-CC121479
sub-CC121685	sub-CC121685
sub-CC121795	sub-CC121795
sub-CC122172	sub-CC122172
sub-CC122405	sub-CC122405
sub-CC122620	sub-CC122620
sub-CC210023	sub-CC210023
sub-CC210051	sub-CC210051
sub-CC210088	sub-CC210088
sub-CC210124	sub-CC210124
sub-CC210148	sub-CC210148
sub-CC210172	sub-CC210172
sub-CC210182	sub-CC210182
sub-CC210250	sub-CC210250
sub-CC210304	sub-CC210304
sub-CC210314	sub-CC210314
sub-CC210422	sub-CC210422
sub-CC210519	sub-CC210519
sub-CC210526	sub-CC210526
sub-CC210617	sub-CC210617
sub-CC210657	sub-CC210657
sub-CC212153	sub-CC212153
sub-CC220098	sub-CC220098
sub-CC220107	sub-CC220107
sub-CC220115	sub-CC220115
sub-CC220132	sub-CC220132
sub-CC220151	sub-CC220151
sub-CC220198	sub-CC220198
sub-CC220203	sub-CC220203
sub-CC220223	sub-CC220223
sub-CC220232	sub-CC220232
sub-CC220234	sub-CC220234
sub-CC220284	sub-CC220284
sub-CC220323	sub-CC220323
sub-CC220335	sub-CC220335
sub-CC220352	sub-CC220352
sub-CC220372	sub-CC220372
sub-CC220394	sub-CC220394
sub-CC220419	sub-CC220419
sub-CC220506	sub-CC220506
sub-CC220518	sub-CC220518
sub-CC220519	sub-CC220519
sub-CC220526	sub-CC220526
sub-CC220535	sub-CC220535
sub-CC220567	sub-CC220567
sub-CC220610	sub-CC220610
sub-CC220635	sub-CC220635
sub-CC220697	sub-CC220697
sub-CC220713	sub-CC220713
sub-CC220806	sub-CC220806
sub-CC220828	sub-CC220828
sub-CC220843	sub-CC220843
sub-CC220901	sub-CC220901
sub-CC220920	sub-CC220920
sub-CC220974	sub-CC220974
sub-CC220999	sub-CC220999
sub-CC221002	sub-CC221002
sub-CC221031	sub-CC221031
sub-CC221033	sub-CC221033
sub-CC221038	sub-CC221038
sub-CC221040	sub-CC221040
sub-CC221054	sub-CC221054
sub-CC221107	sub-CC221107
sub-CC221209	sub-CC221209
sub-CC221220	sub-CC221220
sub-CC221244	sub-CC221244
sub-CC221324	sub-CC221324
sub-CC221336	sub-CC221336
sub-CC221352	sub-CC221352
sub-CC221373	sub-CC221373
sub-CC221487	sub-CC221487
sub-CC221511	sub-CC221511
sub-CC221527	sub-CC221527
sub-CC221565	sub-CC221565
sub-CC221580	sub-CC221580
sub-CC221585	Bad quality or processing
sub-CC221595	sub-CC221595
sub-CC221648	sub-CC221648
sub-CC221733	sub-CC221733
sub-CC221740	sub-CC221740
sub-CC221755	sub-CC221755
sub-CC221775	sub-CC221775
sub-CC221828	sub-CC221828
sub-CC221886	sub-CC221886
sub-CC221935	sub-CC221935
sub-CC221954	sub-CC221954
sub-CC221977	sub-CC221977
sub-CC221980	sub-CC221980
sub-CC222120	sub-CC222120
sub-CC222125	sub-CC222125
sub-CC222185	sub-CC222185
sub-CC222258	sub-CC222258
sub-CC222264	sub-CC222264
sub-CC222304	sub-CC222304
sub-CC222326	sub-CC222326
sub-CC222367	sub-CC222367
sub-CC222496	sub-CC222496
sub-CC222555	sub-CC222555
sub-CC222652	sub-CC222652
sub-CC222797	sub-CC222797
sub-CC222956	sub-CC222956
sub-CC223085	sub-CC223085
sub-CC223115	sub-CC223115
sub-CC223286	sub-CC223286
sub-CC310008	sub-CC310008
sub-CC310051	sub-CC310051
sub-CC310052	sub-CC310052
sub-CC310086	sub-CC310086
sub-CC310129	sub-CC310129
sub-CC310135	sub-CC310135
sub-CC310142	sub-CC310142
sub-CC310160	sub-CC310160
sub-CC310203	sub-CC310203
sub-CC310214	sub-CC310214
sub-CC310224	sub-CC310224
sub-CC310252	sub-CC310252
sub-CC310256	sub-CC310256
sub-CC310331	sub-CC310331
sub-CC310361	sub-CC310361
sub-CC310385	sub-CC310385
sub-CC310391	sub-CC310391
sub-CC310397	sub-CC310397
sub-CC310400	sub-CC310400
sub-CC310402	sub-CC310402
sub-CC310407	sub-CC310407
sub-CC310410	sub-CC310410
sub-CC310414	sub-CC310414
sub-CC310450	sub-CC310450
sub-CC310463	sub-CC310463
sub-CC310473	sub-CC310473
sub-CC312058	sub-CC312058
sub-CC312222	sub-CC312222
sub-CC320002	sub-CC320002
sub-CC320022	sub-CC320022
sub-CC320059	sub-CC320059
sub-CC320088	sub-CC320088
sub-CC320089	sub-CC320089
sub-CC320107	sub-CC320107
sub-CC320109	sub-CC320109
sub-CC320160	sub-CC320160
sub-CC320202	sub-CC320202
sub-CC320206	sub-CC320206
sub-CC320218	sub-CC320218
sub-CC320267	sub-CC320267
sub-CC320269	sub-CC320269
sub-CC320297	sub-CC320297
sub-CC320321	sub-CC320321
sub-CC320325	sub-CC320325
sub-CC320336	sub-CC320336
sub-CC320342	sub-CC320342
sub-CC320359	sub-CC320359
sub-CC320379	sub-CC320379
sub-CC320417	sub-CC320417
sub-CC320429	sub-CC320429
sub-CC320448	sub-CC320448
sub-CC320461	sub-CC320461
sub-CC320478	sub-CC320478
sub-CC320500	sub-CC320500
sub-CC320553	sub-CC320553
sub-CC320568	sub-CC320568
sub-CC320574	sub-CC320574
sub-CC320575	sub-CC320575
sub-CC320576	sub-CC320576
sub-CC320608	sub-CC320608
sub-CC320616	sub-CC320616
sub-CC320621	sub-CC320621
sub-CC320636	sub-CC320636
sub-CC320651	sub-CC320651
sub-CC320661	sub-CC320661
sub-CC320680	sub-CC320680
sub-CC320686	sub-CC320686
sub-CC320687	sub-CC320687
sub-CC320698	sub-CC320698
sub-CC320759	sub-CC320759
sub-CC320776	sub-CC320776
sub-CC320814	sub-CC320814
sub-CC320850	sub-CC320850
sub-CC320870	sub-CC320870
sub-CC320888	sub-CC320888
sub-CC320893	sub-CC320893
sub-CC320904	sub-CC320904
sub-CC321000	sub-CC321000
sub-CC321025	sub-CC321025
sub-CC321053	sub-CC321053
sub-CC321069	sub-CC321069
sub-CC321073	sub-CC321073
sub-CC321087	sub-CC321087
sub-CC321107	sub-CC321107
sub-CC321137	sub-CC321137
sub-CC321154	sub-CC321154
sub-CC321174	sub-CC321174
sub-CC321203	sub-CC321203
sub-CC321281	sub-CC321281
sub-CC321291	sub-CC321291
sub-CC321331	sub-CC321331
sub-CC321368	sub-CC321368
sub-CC321428	sub-CC321428
sub-CC321431	sub-CC321431
sub-CC321464	sub-CC321464
sub-CC321504	sub-CC321504
sub-CC321506	sub-CC321506
sub-CC321529	sub-CC321529
sub-CC321544	sub-CC321544
sub-CC321557	sub-CC321557
sub-CC321585	sub-CC321585
sub-CC321594	sub-CC321594
sub-CC321595	sub-CC321595
sub-CC321880	sub-CC321880
sub-CC321899	sub-CC321899
sub-CC321976	sub-CC321976
sub-CC322186	sub-CC322186
sub-CC410015	sub-CC410015
sub-CC410032	sub-CC410032
sub-CC410040	sub-CC410040
sub-CC410084	sub-CC410084
sub-CC410086	sub-CC410086
sub-CC410091	sub-CC410091
sub-CC410094	sub-CC410094
sub-CC410097	sub-CC410097
sub-CC410101	sub-CC410101
sub-CC410113	sub-CC410113
sub-CC410119	sub-CC410119
sub-CC410121	sub-CC410121
sub-CC410129	sub-CC410129
sub-CC410169	sub-CC410169
sub-CC410173	sub-CC410173
sub-CC410177	sub-CC410177
sub-CC410179	sub-CC410179
sub-CC410182	sub-CC410182
sub-CC410220	sub-CC410220
sub-CC410222	sub-CC410222
sub-CC410226	sub-CC410226
sub-CC410243	sub-CC410243
sub-CC410248	sub-CC410248
sub-CC410251	sub-CC410251
sub-CC410284	sub-CC410284
sub-CC410287	sub-CC410287
sub-CC410289	sub-CC410289
sub-CC410297	sub-CC410297
sub-CC410323	sub-CC410323
sub-CC410325	sub-CC410325
sub-CC410354	sub-CC410354
sub-CC410387	sub-CC410387
sub-CC410390	sub-CC410390
sub-CC410432	sub-CC410432
sub-CC412004	sub-CC412004
sub-CC412021	sub-CC412021
sub-CC420004	sub-CC420004
sub-CC420060	sub-CC420060
sub-CC420061	sub-CC420061
sub-CC420071	sub-CC420071
sub-CC420075	sub-CC420075
sub-CC420089	sub-CC420089
sub-CC420091	sub-CC420091
sub-CC420094	sub-CC420094
sub-CC420100	sub-CC420100
sub-CC420137	sub-CC420137
sub-CC420143	sub-CC420143
sub-CC420148	sub-CC420148
sub-CC420149	sub-CC420149
sub-CC420157	sub-CC420157
sub-CC420162	sub-CC420162
sub-CC420167	sub-CC420167
sub-CC420173	sub-CC420173
sub-CC420180	sub-CC420180
sub-CC420182	sub-CC420182
sub-CC420197	sub-CC420197
sub-CC420198	sub-CC420198
sub-CC420202	sub-CC420202
sub-CC420204	sub-CC420204
sub-CC420217	sub-CC420217
sub-CC420222	sub-CC420222
sub-CC420226	sub-CC420226
sub-CC420229	sub-CC420229
sub-CC420231	sub-CC420231
sub-CC420236	sub-CC420236
sub-CC420241	sub-CC420241
sub-CC420259	sub-CC420259
sub-CC420260	sub-CC420260
sub-CC420261	sub-CC420261
sub-CC420286	sub-CC420286
sub-CC420322	sub-CC420322
sub-CC420324	sub-CC420324
sub-CC420348	sub-CC420348
sub-CC420356	sub-CC420356
sub-CC420383	sub-CC420383
sub-CC420392	sub-CC420392
sub-CC420396	sub-CC420396
sub-CC420402	sub-CC420402
sub-CC420412	sub-CC420412
sub-CC420433	sub-CC420433
sub-CC420435	sub-CC420435
sub-CC420454	sub-CC420454
sub-CC420462	sub-CC420462
sub-CC420464	sub-CC420464
sub-CC420493	sub-CC420493
sub-CC420566	sub-CC420566
sub-CC420582	sub-CC420582
sub-CC420587	sub-CC420587
sub-CC420589	sub-CC420589
sub-CC420623	sub-CC420623
sub-CC420720	sub-CC420720
sub-CC420729	sub-CC420729
sub-CC420776	sub-CC420776
sub-CC420888	sub-CC420888
sub-CC510015	sub-CC510015
sub-CC510039	sub-CC510039
sub-CC510043	sub-CC510043
sub-CC510050	sub-CC510050
sub-CC510076	Age
sub-CC510086	Age
sub-CC510115	Age
sub-CC510161	sub-CC510161
sub-CC510163	Age
sub-CC510208	Age
sub-CC510220	Age
sub-CC510226	Age
sub-CC510237	Age
sub-CC510242	sub-CC510242
sub-CC510243	sub-CC510243
sub-CC510255	Age
sub-CC510256	Age
sub-CC510258	sub-CC510258
sub-CC510259	sub-CC510259
sub-CC510284	sub-CC510284
sub-CC510304	Age
sub-CC510321	Age
sub-CC510323	Age
sub-CC510329	Age
sub-CC510342	Age
sub-CC510354	Age
sub-CC510355	Age
sub-CC510392	Age
sub-CC510393	Age
sub-CC510395	Age
sub-CC510415	Age
sub-CC510433	Age
sub-CC510434	Age
sub-CC510438	Age
sub-CC510473	Age
sub-CC510474	Age
sub-CC510480	Age
sub-CC510483	sub-CC510483
sub-CC510486	Age
sub-CC510534	Age
sub-CC510548	Age
sub-CC510551	Age
sub-CC510568	sub-CC510568
sub-CC510609	sub-CC510609
sub-CC510629	sub-CC510629
sub-CC510639	Age
sub-CC510648	Age
sub-CC512003	Age
sub-CC520002	Age
sub-CC520011	sub-CC520011
sub-CC520013	Age
sub-CC520042	sub-CC520042
sub-CC520053	Age
sub-CC520055	Age
sub-CC520065	sub-CC520065
sub-CC520078	Age
sub-CC520083	Age
sub-CC520097	Age
sub-CC520122	Age
sub-CC520127	Age
sub-CC520134	Age
sub-CC520136	Age
sub-CC520147	Age
sub-CC520168	sub-CC520168
sub-CC520175	Age
sub-CC520197	sub-CC520197
sub-CC520200	Age
sub-CC520209	Age
sub-CC520211	Age
sub-CC520215	Age
sub-CC520239	Age
sub-CC520247	Age
sub-CC520253	sub-CC520253
sub-CC520254	Age
sub-CC520279	Age
sub-CC520287	sub-CC520287
sub-CC520377	Age
sub-CC520390	Age
sub-CC520391	Age
sub-CC520395	Age
sub-CC520398	sub-CC520398
sub-CC520424	Age
sub-CC520477	Age
sub-CC520480	sub-CC520480
sub-CC520503	Age
sub-CC520517	Age
sub-CC520552	Age
sub-CC520560	Age
sub-CC520562	Age
sub-CC520584	sub-CC520584
sub-CC520585	Age
sub-CC520597	Age
sub-CC520607	Age
sub-CC520624	sub-CC520624
sub-CC520673	Age
sub-CC520745	Age
sub-CC520775	Age
sub-CC520868	Age
sub-CC520980	Age
sub-CC521040	Age
sub-CC610022	Age
sub-CC610028	Age
sub-CC610039	Age
sub-CC610040	Age
sub-CC610046	Age
sub-CC610050	Age
sub-CC610051	Age
sub-CC610052	Age
sub-CC610058	Age
sub-CC610061	Age
sub-CC610071	Age
sub-CC610076	Age
sub-CC610099	Age
sub-CC610101	Age
sub-CC610146	Age
sub-CC610178	Age
sub-CC610210	Age
sub-CC610212	Age
sub-CC610227	Age
sub-CC610285	Age
sub-CC610288	Age
sub-CC610292	Age
sub-CC610308	Age
sub-CC610344	Age
sub-CC610372	Age
sub-CC610392	Age
sub-CC610405	Age
sub-CC610462	Age
sub-CC610469	Age
sub-CC610496	Age
sub-CC610508	Age
sub-CC610568	Age
sub-CC610575	Age
sub-CC610576	Age
sub-CC610594	Age
sub-CC610614	Age
sub-CC610625	Age
sub-CC610631	Age
sub-CC610653	Age
sub-CC610658	Age
sub-CC610671	Age
sub-CC620005	Age
sub-CC620026	Age
sub-CC620044	Age
sub-CC620073	Age
sub-CC620085	Age
sub-CC620090	Age
sub-CC620106	Age
sub-CC620114	Age
sub-CC620118	Age
sub-CC620121	Age
sub-CC620129	Age
sub-CC620152	Age
sub-CC620164	Age
sub-CC620193	Age
sub-CC620259	Age
sub-CC620262	Age
sub-CC620264	Age
sub-CC620279	Age
sub-CC620284	Age
sub-CC620314	Age
sub-CC620354	Age
sub-CC620359	Bad quality or processing
sub-CC620405	Age
sub-CC620406	Age
sub-CC620413	Age
sub-CC620429	Age
sub-CC620436	Age
sub-CC620444	Age
sub-CC620451	Age
sub-CC620454	Age
sub-CC620466	Age
sub-CC620479	Age
sub-CC620490	Age
sub-CC620496	Age
sub-CC620499	Age
sub-CC620515	Age
sub-CC620518	Age
sub-CC620526	Age
sub-CC620549	Age
sub-CC620557	Age
sub-CC620560	Age
sub-CC620567	Age
sub-CC620572	Age
sub-CC620592	Age
sub-CC620610	Age
sub-CC620619	Age
sub-CC620659	Age
sub-CC620685	Age
sub-CC620720	Age
sub-CC620785	Age
sub-CC620793	Age
sub-CC620821	Bad quality or processing
sub-CC620885	Age
sub-CC620919	Age
sub-CC620935	Age
sub-CC621011	Age
sub-CC621080	Age
sub-CC621118	Age
sub-CC621128	Age
sub-CC621184	Age
sub-CC621199	Age
sub-CC621248	Age
sub-CC621284	Age
sub-CC621642	Age
sub-CC710037	Age
sub-CC710088	Age
sub-CC710099	Age
sub-CC710131	Age
sub-CC710154	Age
sub-CC710176	Age
sub-CC710214	Age
sub-CC710313	Age
sub-CC710342	Age
sub-CC710350	Age
sub-CC710382	Age
sub-CC710416	Age
sub-CC710429	Age
sub-CC710446	Age
sub-CC710462	Age
sub-CC710486	Age
sub-CC710494	Age
sub-CC710518	Age
sub-CC710548	Age
sub-CC710551	Bad quality or processing
sub-CC710566	Age
sub-CC710591	Age
sub-CC710664	Age
sub-CC710679	Age
sub-CC710858	Age
sub-CC710982	Age
sub-CC711027	Age
sub-CC711035	Age
sub-CC711128	Bad quality or processing
sub-CC711158	Age
sub-CC711244	Age
sub-CC711245	Age
sub-CC712027	Age
sub-CC720023	Age
sub-CC720071	Age
sub-CC720103	Age
sub-CC720119	Age
sub-CC720180	Age
sub-CC720188	Age
sub-CC720238	Age
sub-CC720290	Age
sub-CC720304	Age
sub-CC720329	Age
sub-CC720358	Age
sub-CC720400	Age
sub-CC720407	Age
sub-CC720497	Age
sub-CC720511	Age
sub-CC720516	Age
sub-CC720622	Age
sub-CC720646	Age
sub-CC720670	Age
sub-CC720685	Age
sub-CC720941	Age
sub-CC720986	Age
sub-CC721052	Age
sub-CC721107	Bad quality or processing
sub-CC721114	Age
sub-CC721224	Age
sub-CC721291	Age
sub-CC721292	Age
sub-CC721374	Age
sub-CC721377	Age
sub-CC721392	Age
sub-CC721418	Age
sub-CC721434	Age
sub-CC721504	Age
sub-CC721519	Age
sub-CC721532	Age
sub-CC721585	Age
sub-CC721618	Age
sub-CC721648	Age
sub-CC721704	Age
sub-CC721707	Age
sub-CC721729	Age
sub-CC721888	Age
sub-CC721891	Age
sub-CC721894	Age
sub-CC722216	Age
sub-CC722421	Age
sub-CC722536	Age
sub-CC722542	Age
sub-CC722651	Age
sub-CC722891	Age
sub-CC723197	Age
sub-CC723395	Age

## Sheet: NKI-RS
Downloaded	After cleaning the data
sub-A00008326	Frequent or severe headaches
sub-A00008399	OCD
sub-A00013809	Depression
sub-A00019903	MIgraine_NKI
sub-A00021039	Frequent or severe headaches
sub-A00023510	sub-A00023510
sub-A00025566	Cancer
sub-A00027544	Birth defects
sub-A00027651	Birth defects
sub-A00028150	TBI
sub-A00028152	Language problems
sub-A00028177	Frequent or severe headaches
sub-A00028184	Bed wetting
sub-A00028185	sub-A00028185
sub-A00028192	Hypercholesterolemia
sub-A00028207	Bed wetting
sub-A00028246	MIgraine_NKI
sub-A00028266	Depression
sub-A00028287	sub-A00028287
sub-A00028339	PTSD
sub-A00028352	sub-A00028352
sub-A00028380	Depression
sub-A00028389	Intestinal problems
sub-A00028399	Hypercholesterolemia
sub-A00028400	Language problems
sub-A00028429	Frequent or severe headaches
sub-A00028430	Cancer
sub-A00028468	Hypertension
sub-A00028522	Heart atack
sub-A00028552	Age
sub-A00028605	sub-A00028605
sub-A00028606	Bed wetting
sub-A00028613	MIgraine_NKI
sub-A00028625	Frequent or severe headaches
sub-A00028656	Attention problems
sub-A00028678	Age
sub-A00028691	Depression
sub-A00028694	psoriasis
sub-A00028753	Diabetes type II
sub-A00028754	PTSD
sub-A00028766	sub-A00028766
sub-A00028784	sub-A00028784
sub-A00028822	TBI
sub-A00028842	sub-A00028842
sub-A00028844	sub-A00028844
sub-A00028845	TBI
sub-A00028858	Attention problems
sub-A00028912	Intestinal problems
sub-A00028929	Attention problems
sub-A00028994	Cancer
sub-A00028995	No phenotypic data (lack sex)
sub-A00029075	Hypotension
sub-A00029076	MIgraine_NKI
sub-A00029092	sub-A00029092
sub-A00029104	Hypotension
sub-A00029126	Depression
sub-A00029127	Hyperactivity
sub-A00029215	Intestinal problems
sub-A00029219	Age
sub-A00029230	Frequent or severe headaches
sub-A00029231	sub-A00029231
sub-A00029303	Bed wetting
sub-A00029304	Attention problems
sub-A00029979	Frequent or severe headaches
sub-A00030912	Hypercholesterolemia
sub-A00030947	sub-A00030947
sub-A00030989	sub-A00030989
sub-A00030990	Hypotension
sub-A00031166	Motor tics
sub-A00031167	Hypercholesterolemia
sub-A00031272	Hypercholesterolemia
sub-A00031452	Hypercholesterolemia
sub-A00031459	Frequent or severe headaches
sub-A00031549	Frequent or severe headaches
sub-A00031604	sub-A00031604
sub-A00031605	Frequent or severe headaches
sub-A00031625	Frequent or severe headaches
sub-A00031683	Intestinal problems
sub-A00031794	Frequent or severe headaches
sub-A00031871	TBI
sub-A00031872	Birth defects
sub-A00031893	Depression
sub-A00031894	Frequent or severe headaches
sub-A00032007	Depression
sub-A00032010	Depression
sub-A00032862	Severe acne
sub-A00032875	Hypotension
sub-A00032876	Depression
sub-A00033011	sub-A00033011
sub-A00033021	Frequent or severe headaches
sub-A00033232	Frequent or severe headaches
sub-A00033247	sub-A00033247
sub-A00033248	sub-A00033248
sub-A00033589	Frequent or severe headaches
sub-A00033609	Frequent or severe headaches
sub-A00033640	Frequent or severe headaches
sub-A00033643	Frequent or severe headaches
sub-A00033647	Hypercholesterolemia
sub-A00033673	Arthritis
sub-A00033734	Dislexia
sub-A00033735	Intestinal problems
sub-A00033747	sub-A00033747
sub-A00033748	Intestinal problems
sub-A00033752	Hypercholesterolemia
sub-A00033764	Frequent or severe headaches
sub-A00033832	Hyperactivity
sub-A00033834	MIgraine_NKI
sub-A00033849	Frequent or severe headaches
sub-A00033903	Intestinal problems
sub-A00033963	Somnambulism
sub-A00033998	Frequent or severe headaches
sub-A00034093	Bed wetting
sub-A00034193	Frequent or severe headaches
sub-A00034385	sub-A00034385
sub-A00034400	Arthritis
sub-A00034827	sub-A00034827
sub-A00034854	Frequent or severe headaches
sub-A00034987	Frequent or severe headaches
sub-A00035036	Frequent or severe headaches
sub-A00035054	Hypertension
sub-A00035072	Attention problems
sub-A00035337	Hypercholesterolemia
sub-A00035363	sub-A00035363
sub-A00035378	Frequent or severe headaches
sub-A00035437	Hypertension
sub-A00035440	Hypercholesterolemia
sub-A00035504	Frequent or severe headaches
sub-A00035535	Frequent or severe headaches
sub-A00035553	Frequent or severe headaches
sub-A00035562	Language problems
sub-A00035606	TBI
sub-A00035608	sub-A00035608
sub-A00035625	Intestinal problems
sub-A00035633	Frequent or severe headaches
sub-A00035699	sub-A00035699
sub-A00035744	gastroesophageal reflux
sub-A00035765	Dislexia
sub-A00035798	Depression
sub-A00035827	sub-A00035827
sub-A00035840	Frequent or severe headaches
sub-A00035879	sub-A00035879
sub-A00035881	MIgraine_NKI
sub-A00035926	sub-A00035926
sub-A00035943	sub-A00035943
sub-A00035951	Hypercholesterolemia
sub-A00035960	Intestinal problems
sub-A00037081	Arthritis
sub-A00037110	Frequent or severe headaches
sub-A00037111	Hypertension
sub-A00037112	Learning problems
sub-A00037115	Frequent or severe headaches
sub-A00037117	Bed wetting
sub-A00037118	Frequent or severe headaches
sub-A00037120	Hyperthyroidism
sub-A00037122	sub-A00037122
sub-A00037170	Language problems
sub-A00037198	sub-A00037198
sub-A00037244	sub-A00037244
sub-A00037266	Hyperactivity
sub-A00037267	Intestinal problems
sub-A00037377	Arthritis
sub-A00037378	Lead poisoning
sub-A00037386	Frequent or severe headaches
sub-A00037396	Frequent or severe headaches
sub-A00037421	Depression
sub-A00037439	Intestinal problems
sub-A00037445	Frequent or severe headaches
sub-A00037457	Hepatitis
sub-A00037476	TBI
sub-A00037492	Frequent or severe headaches
sub-A00037510	Frequent or severe headaches
sub-A00037511	sub-A00037511
sub-A00037522	gastroesophageal reflux
sub-A00037531	Dislexia
sub-A00037545	Dislexia
sub-A00037582	Hypercholesterolemia
sub-A00037588	Hypotension
sub-A00037589	Intestinal problems
sub-A00037635	sub-A00037635
sub-A00037646	Frequent or severe headaches
sub-A00037647	Severe acne
sub-A00037725	Severe acne
sub-A00037726	Hypercholesterolemia
sub-A00037767	Diabetes type II
sub-A00037768	sub-A00037768
sub-A00037783	gastroesophageal reflux
sub-A00037784	TBI
sub-A00037817	Depression
sub-A00037818	Heart atack
sub-A00037831	Migraine_NKI
sub-A00037848	Hypertension
sub-A00037866	sub-A00037866
sub-A00037877	Frequent or severe headaches
sub-A00038115	Depression
sub-A00038189	Frequent or severe headaches
sub-A00038285	sub-A00038285
sub-A00038411	Attention problems
sub-A00038414	IBS
sub-A00038424	Migraine_NKI
sub-A00038519	Bed wetting
sub-A00038520	Hypertension
sub-A00038522	Depression
sub-A00038605	sub-A00038605
sub-A00038616	sub-A00038616
sub-A00038623	sub-A00038623
sub-A00038642	Attention problems
sub-A00038718	Dislexia
sub-A00038731	Birth defects
sub-A00038805	Frequent or severe headaches
sub-A00038806	Intestinal problems
sub-A00038817	Frequent or severe headaches
sub-A00038831	Cancer
sub-A00038832	Frequent or severe headaches
sub-A00038957	Hyperactivity
sub-A00038959	Hypertension
sub-A00038998	Frequent or severe headaches
sub-A00039040	Arthritis
sub-A00039041	Frequent or severe headaches
sub-A00039074	Frequent or severe headaches
sub-A00039083	Hyperthyroidism
sub-A00039084	Hypotension
sub-A00039118	Language problems
sub-A00039143	Hypercholesterolemia
sub-A00039168	Hypercholesterolemia
sub-A00039218	sub-A00039218
sub-A00039249	Migraine_NKI
sub-A00039257	Frequent or severe headaches
sub-A00039276	Depression
sub-A00039331	Learning problems
sub-A00039353	sub-A00039353
sub-A00039391	Somnambulism
sub-A00039393	Intestinal problems
sub-A00039431	Frequent or severe headaches
sub-A00039432	Intestinal problems
sub-A00039461	Hypercholesterolemia
sub-A00039463	Hyperactivity
sub-A00039488	TBI
sub-A00039490	Somnambulism
sub-A00039500	sub-A00039500
sub-A00039559	Frequent or severe headaches
sub-A00039560	Cancer
sub-A00039593	Hepatitis
sub-A00039607	Frequent or severe headaches
sub-A00039635	Learning problems
sub-A00039636	Frequent or severe headaches
sub-A00039639	Hypercholesterolemia
sub-A00039640	Frequent or severe headaches
sub-A00039655	Intestinal problems
sub-A00039657	Intestinal problems
sub-A00039669	Panic atacks
sub-A00039685	Frequent or severe headaches
sub-A00039686	Frequent or severe headaches
sub-A00039699	TBI
sub-A00039700	Intestinal problems
sub-A00039755	Depression
sub-A00039756	Intestinal problems
sub-A00039758	Intestinal problems
sub-A00039783	Coronary issues
sub-A00039819	Frequent or severe headaches
sub-A00039820	Hypertension
sub-A00039845	Cancer
sub-A00039846	Frequent or severe headaches
sub-A00039895	sub-A00039895
sub-A00039916	Age
sub-A00039923	Frequent or severe headaches
sub-A00039951	Hypertension
sub-A00039952	Depression
sub-A00039965	Motor tics
sub-A00039966	Cancer
sub-A00039974	Bed wetting
sub-A00039975	Attention problems
sub-A00039988	learning problems
sub-A00040054	Frequent or severe headaches
sub-A00040055	Dislexia
sub-A00040091	sub-A00040091
sub-A00040104	Hypercholesterolemia
sub-A00040116	Frequent or severe headaches
sub-A00040151	Depression
sub-A00040152	Frequent or severe headaches
sub-A00040174	Intestinal problems
sub-A00040181	Frequent or severe headaches
sub-A00040182	Motor tics
sub-A00040193	sub-A00040193
sub-A00040225	Frequent or severe headaches
sub-A00040226	sub-A00040226
sub-A00040248	Cancer
sub-A00040257	Intestinal problems
sub-A00040285	Intestinal problems
sub-A00040286	Hypercholesterolemia
sub-A00040301	Frequent or severe headaches
sub-A00040311	Hypercholesterolemia
sub-A00040312	Cancer
sub-A00040324	Cancer
sub-A00040343	Intestinal problems
sub-A00040351	Frequent or severe headaches
sub-A00040382	Intestinal problems
sub-A00040383	Intestinal problems
sub-A00040439	Depression
sub-A00040461	Frequent or severe headaches
sub-A00040462	sub-A00040462
sub-A00040493	Frequent or severe headaches
sub-A00040494	Arthritis
sub-A00040500	Frequent or severe headaches
sub-A00040517	Language problems
sub-A00040524	sub-A00040524
sub-A00040525	sub-A00040525
sub-A00040543	sub-A00040543
sub-A00040567	motor tics
sub-A00040573	sub-A00040573
sub-A00040580	Somnambulism
sub-A00040594	Frequent or severe headaches
sub-A00040599	Intestinal problems
sub-A00040604	Bad quality or processing
sub-A00040623	sub-A00040623
sub-A00040628	sub-A00040628
sub-A00040629	Arthritis
sub-A00040640	Hypertension
sub-A00040678	Frequent or severe headaches
sub-A00040740	Hypertension
sub-A00040741	TBI
sub-A00040757	Hypotension
sub-A00040784	Arthritis
sub-A00040806	sub-A00040806
sub-A00040890	Frequent or severe headaches
sub-A00040891	Frequent or severe headaches
sub-A00040915	Depression
sub-A00040944	Frequent or severe headaches
sub-A00041049	Hypercholesterolemia
sub-A00041540	Arrhythmia
sub-A00043283	Frequent or severe headaches
sub-A00043299	Frequent or severe headaches
sub-A00043324	Hypercholesterolemia
sub-A00043325	Frequent or severe headaches
sub-A00043384	Attention problems
sub-A00043417	Arthritis
sub-A00043450	Frequent or severe headaches
sub-A00043462	sub-A00043462
sub-A00043466	sub-A00043466
sub-A00043509	Frequent or severe headaches
sub-A00043520	Frequent or severe headaches
sub-A00043521	sub-A00043521
sub-A00043617	MIgraine_NKI
sub-A00043634	Frequent or severe headaches
sub-A00043635	sub-A00043635
sub-A00043649	sub-A00043649
sub-A00043677	Bed wetting
sub-A00043704	Depression
sub-A00043721	Frequent or severe headaches
sub-A00043722	Frequent or severe headaches
sub-A00043739	Frequent or severe headaches
sub-A00043762	Depression
sub-A00043790	Frequent or severe headaches
sub-A00043998	Depression
sub-A00044011	Frequent or severe headaches
sub-A00044012	Bed wetting
sub-A00044068	Frequent or severe headaches
sub-A00044130	sub-A00044130
sub-A00044131	sub-A00044131
sub-A00044154	Hypercholesterolemia
sub-A00044291	sub-A00044291
sub-A00044307	Attention problems
sub-A00044344	Arthritis
sub-A00044345	sub-A00044345
sub-A00044369	gastroesophageal reflux
sub-A00044370	Language problems
sub-A00044405	Attention problems
sub-A00044408	Hypercholesterolemia
sub-A00044410	Hyperthyroidism
sub-A00044427	Frequent or severe headaches
sub-A00045554	sub-A00045554
sub-A00045589	Depression
sub-A00045590	Somnambulism
sub-A00050679	Intestinal problems
sub-A00050720	Intestinal problems
sub-A00050721	MIgraine_NKI
sub-A00050742	Learning problems
sub-A00050795	Convulsions seizures
sub-A00050815	Depression
sub-A00050911	Attention problems
sub-A00050912	Valvular issues
sub-A00050940	Frequent or severe headaches
sub-A00050977	Intestinal problems
sub-A00050998	Depression
sub-A00051023	sub-A00051023
sub-A00051064	Language problems
sub-A00051455	Frequent or severe headaches
sub-A00051456	Age
sub-A00051457	Motor tics
sub-A00051477	Attention problems
sub-A00051513	Intestinal problems
sub-A00051514	Frequent or severe headaches
sub-A00051517	Cancer
sub-A00051528	Hypercholesterolemia
sub-A00051529	Hypercholesterolemia
sub-A00051539	gastroesophageal reflux
sub-A00051604	Valvular issues
sub-A00051676	sub-A00051676
sub-A00051678	Cancer
sub-A00051679	Hypercholesterolemia
sub-A00051774	Cancer
sub-A00051796	Hypotension
sub-A00051835	Depression
sub-A00051882	Intestinal problems
sub-A00051925	Frequent or severe headaches
sub-A00051927	Severe Acne
sub-A00052070	Cancer
sub-A00052117	Frequent or severe headaches
sub-A00052118	Cancer
sub-A00052125	Bed wetting
sub-A00052126	sub-A00052126
sub-A00052180	Frequent or severe headaches
sub-A00052181	sub-A00052181
sub-A00052214	Frequent or severe headaches
sub-A00052234	Language problems
sub-A00052235	sub-A00052235
sub-A00052307	sub-A00052307
sub-A00052319	Somnambulism
sub-A00052340	Frequent or severe headaches
sub-A00052499	Frequent or severe headaches
sub-A00052500	dislexia
sub-A00052560	Language problems
sub-A00052577	Frequent or severe headaches
sub-A00052612	Intestinal problems
sub-A00052639	Depression
sub-A00053202	Hypercholesterolemia
sub-A00053369	Frequent or severe headaches
sub-A00053455	Depression
sub-A00053456	Cancer
sub-A00053473	Birth defects
sub-A00053474	sub-A00053474
sub-A00053475	Bed wetting
sub-A00053576	Intestinal problems
sub-A00053577	Intestinal problems
sub-A00053578	Depression
sub-A00053625	Hypercholesterolemia
sub-A00053626	Hypertension
sub-A00053627	Hypercholesterolemia
sub-A00053850	Panic Atacks
sub-A00053851	Frequent or severe headaches
sub-A00053854	sub-A00053854
sub-A00053874	Somnambulism
sub-A00053901	Frequent or severe headaches
sub-A00053902	sub-A00053902
sub-A00053927	Hypertension
sub-A00053949	Depression
sub-A00054019	sub-A00054019
sub-A00054038	Frequent or severe headaches
sub-A00054153	Hypercholesterolemia
sub-A00054173	Intestinal problems
sub-A00054358	Frequent or severe headaches
sub-A00054441	sub-A00054441
sub-A00054482	Frequent or severe headaches
sub-A00054504	sub-A00054504
sub-A00054532	sub-A00054532
sub-A00054533	Bed wetting
sub-A00054534	Intestinal problems
sub-A00054621	Frequent or severe headaches
sub-A00054857	sub-A00054857
sub-A00054895	Frequent or severe headaches
sub-A00054897	Depression
sub-A00054913	Frequent or severe headaches
sub-A00054914	sub-A00054914
sub-A00054929	Hypercholesterolemia
sub-A00055061	MIgraine_NKI
sub-A00055121	sub-A00055121
sub-A00055215	Frequent or severe headaches
sub-A00055352	Frequent or severe headaches
sub-A00055353	Intestinal problems
sub-A00055373	sub-A00055373
sub-A00055446	Birth defects
sub-A00055447	Frequent or severe headaches
sub-A00055542	Frequent or severe headaches
sub-A00055692	Hypercholesterolemia
sub-A00055738	Frequent or severe headaches
sub-A00055763	Chronic Fatigue
sub-A00055806	sub-A00055806
sub-A00055962	Arrhythmia
sub-A00056097	Depression
sub-A00056098	sub-A00056098
sub-A00056164	Hypercholesterolemia
sub-A00056306	Frequent or severe headaches
sub-A00056372	Depression
sub-A00056452	sub-A00056452
sub-A00056489	Intestinal problems
sub-A00056556	Language problems
sub-A00056627	Hypotension
sub-A00056898	sub-A00056898
sub-A00056919	Frequent or severe headaches
sub-A00056949	Depression
sub-A00057005	Learning problems
sub-A00057035	Attention problems
sub-A00057182	Hypotension
sub-A00057183	MIgraine_NKI
sub-A00057203	Frequent or severe headaches
sub-A00057235	Depression
sub-A00057372	Intestinal problems
sub-A00057406	Attention problems
sub-A00057444	Anxiety
sub-A00057445	Arthritis
sub-A00057786	Severe Acne
sub-A00057808	sub-A00057808
sub-A00057965	sub-A00057965
sub-A00058130	Motor tics
sub-A00058145	Intestinal problems
sub-A00058214	sub-A00058214
sub-A00058318	Frequent or severe headaches
sub-A00058436	Intestinal problems
sub-A00058503	Frequent or severe headaches
sub-A00058515	Learning problems
sub-A00058552	Depression
sub-A00058621	Frequent or severe headaches
sub-A00058644	Hypercholesterolemia
sub-A00058667	sub-A00058667
sub-A00058952	sub-A00058952
sub-A00058998	TBI
sub-A00058999	MIgraine_NKI
sub-A00059074	sub-A00059074
sub-A00059107	Hypercholesterolemia
sub-A00059344	Attention problems
sub-A00059346	sub-A00059346
sub-A00059361	Intestinal problems
sub-A00059428	Frequent or severe headaches
sub-A00059527	Frequent or severe headaches
sub-A00059662	sub-A00059662
sub-A00059663	Coronary issues
sub-A00059664	Intestinal problems
sub-A00059756	Frequent or severe headaches
sub-A00059845	Bed wetting
sub-A00059911	Frequent or severe headaches
sub-A00060005	Bad quality or processing
sub-A00060006	Intestinal problems
sub-A00060093	Social Anxiety
sub-A00060169	Language problems
sub-A00060170	dislexia
sub-A00060184	Cancer
sub-A00060185	Cancer
sub-A00060252	Cancer
sub-A00060259	Frequent or severe headaches
sub-A00060264	Hypertension
sub-A00060279	Social Anxiety
sub-A00060301	Hypercholesterolemia
sub-A00060302	sub-A00060302
sub-A00060306	Cancer
sub-A00060372	TBI
sub-A00060383	Motor tics
sub-A00060407	Convulsions seizures
sub-A00060430	Frequent or severe headaches
sub-A00060431	Hypercholesterolemia
sub-A00060471	Depression
sub-A00060480	Hypertension
sub-A00060516	Depression
sub-A00060574	Bed wetting
sub-A00060575	Age
sub-A00060576	IBS
sub-A00060581	sub-A00060581
sub-A00060582	sub-A00060582
sub-A00060602	Hypercholesterolemia
sub-A00060629	dislexia
sub-A00060630	Frequent or severe headaches
sub-A00060632	Frequent or severe headaches
sub-A00060662	sub-A00060662
sub-A00060773	Frequent or severe headaches
sub-A00060848	IBS
sub-A00060923	Hypercholesterolemia
sub-A00060925	Frequent or severe headaches
sub-A00061001	Frequent or severe headaches
sub-A00061021	Frequent or severe headaches
sub-A00061203	Frequent or severe headaches
sub-A00061204	Bed wetting
sub-A00061210	Motor tics
sub-A00061263	sub-A00061263
sub-A00061274	Hypertension
sub-A00061275	Hypercholesterolemia
sub-A00061276	Frequent or severe headaches
sub-A00061281	Intestinal problems
sub-A00061284	Frequent or severe headaches
sub-A00061387	Attention problems
sub-A00061483	Epilepsy
sub-A00061485	Learning problems
sub-A00061597	Frequent or severe headaches
sub-A00061598	sub-A00061598
sub-A00061600	Intestinal problems
sub-A00061634	sub-A00061634
sub-A00061647	Hypercholesterolemia
sub-A00061656	Cancer
sub-A00061666	Depression
sub-A00061711	Hypercholesterolemia
sub-A00061725	Frequent or severe headaches
sub-A00061727	Frequent or severe headaches
sub-A00061728	MIgraine_NKI
sub-A00061767	Intestinal problems
sub-A00061787	IBS
sub-A00061790	Hypercholesterolemia
sub-A00061806	Learning problems
sub-A00061881	Frequent or severe headaches
sub-A00061882	sub-A00061882
sub-A00061962	Frequent or severe headaches
sub-A00062210	Bed wetting
sub-A00062248	sub-A00062248
sub-A00062255	Depression
sub-A00062266	Depression
sub-A00062268	Intestinal problems
sub-A00062282	Depression
sub-A00062285	sub-A00062285
sub-A00062288	Attention problems
sub-A00062292	Attention problems
sub-A00062351	Bed wetting
sub-A00062368	Hypercholesterolemia
sub-A00062411	Attention problems
sub-A00062416	Frequent or severe headaches
sub-A00062917	Frequent or severe headaches
sub-A00062923	Frequent or severe headaches
sub-A00062926	sub-A00062926
sub-A00062928	Intestinal problems
sub-A00062929	Frequent or severe headaches
sub-A00062934	Attention problems
sub-A00062937	Hypercholesterolemia
sub-A00062942	Attention problems
sub-A00062982	sub-A00062982
sub-A00063000	sub-A00063000
sub-A00063008	Attention problems
sub-A00063031	Frequent or severe headaches
sub-A00063103	Frequent or severe headaches
sub-A00063110	Arthritis
sub-A00063326	Depression
sub-A00063368	Frequent or severe headaches
sub-A00063424	Intestinal problems
sub-A00063450	TBI
sub-A00063455	Learning problems
sub-A00063458	Cancer
sub-A00063470	Hypercholesterolemia
sub-A00063473	Intestinal problems
sub-A00063479	Cancer
sub-A00063481	Intestinal problems
sub-A00063589	Depression
sub-A00064053	Depression
sub-A00064058	Depression
sub-A00064061	Hypertension
sub-A00064081	Frequent or severe headaches
sub-A00064323	Anxiety
sub-A00064328	Age
sub-A00064415	Intestinal problems
sub-A00064580	Hyperactivity
sub-A00065302	Hypercholesterolemia
sub-A00065379	Learning problems
sub-A00065478	Hypercholesterolemia
sub-A00065480	Frequent or severe headaches
sub-A00065487	sub-A00065487
sub-A00065565	Intestinal problems
sub-A00065572	Depression
sub-A00065574	sub-A00065574
sub-A00065617	TBI
sub-A00065717	Depression
sub-A00065722	Depression
sub-A00065743	Frequent or severe headaches
sub-A00065749	dislexia
sub-A00065790	Frequent or severe headaches
sub-A00065865	Frequent or severe headaches
sub-A00065873	MIgraine_NKI
sub-A00065935	TBI
sub-A00065962	sub-A00065962
sub-A00065974	Frequent or severe headaches
sub-A00065991	Language problems
sub-A00065995	Language problems
sub-A00066013	Depression
sub-A00066087	sub-A00066087
sub-A00066091	Psoriasis
sub-A00066130	Cancer
sub-A00066132	gastroesophageal reflux
sub-A00066153	TBI
sub-A00066154	Frequent or severe headaches
sub-A00066162	Frequent or severe headaches
sub-A00066232	TBI
sub-A00066236	Language problems
sub-A00066237	Frequent or severe headaches
sub-A00066245	Frequent or severe headaches
sub-A00066246	Somnambulism
sub-A00066282	Depression
sub-A00066302	sub-A00066302
sub-A00066319	Frequent or severe headaches
sub-A00066389	IBS
sub-A00066419	Frequent or severe headaches
sub-A00066460	Hypercholesterolemia
sub-A00066539	Depression
sub-A00066735	Frequent or severe headaches
sub-A00066781	Depression
sub-A00066782	Bad quality or processing
sub-A00066788	Bad quality or processing
sub-A00066800	Hypercholesterolemia
sub-A00066812	sub-A00066812
sub-A00066820	Cancer
sub-A00066822	Frequent or severe headaches
sub-A00066827	Frequent or severe headaches
sub-A00066831	Bed wetting
sub-A00066864	Osteoporosis
sub-A00066865	sub-A00066865
sub-A00066871	Attention problems
sub-A00066926	Intestinal problems
sub-A00067174	Hypercholesterolemia
sub-A00072203	Frequent or severe headaches
sub-A00073230	Frequent or severe headaches
sub-A00073283	Frequent or severe headaches
sub-A00073296	Hypercholesterolemia
sub-A00073308	Hyperactivity
sub-A00073525	sub-A00073525
sub-A00073529	Arrhythmia
sub-A00073539	Intestinal problems
sub-A00073600	Hypercholesterolemia
sub-A00073611	Depression
sub-A00073677	Frequent or severe headaches
sub-A00073705	Cancer
sub-A00073940	sub-A00073940
sub-A00073942	Age
sub-A00073953	Hypercholesterolemia
sub-A00073975	Frequent or severe headaches
sub-A00074000	Hyperactivity
sub-A00074047	Somnambulism
sub-A00074095	Suicide attempt
sub-A00074113	Age
sub-A00074114	Depression
sub-A00074425	sub-A00074425
sub-A00074439	Frequent or severe headaches
sub-A00074609	sub-A00074609
sub-A00074618	Frequent or severe headaches
sub-A00074639	Intestinal problems
sub-A00074641	dislexia
sub-A00074657	Frequent or severe headaches
sub-A00074687	Bed wetting
sub-A00074701	Psoriasis
sub-A00074709	Frequent or severe headaches
sub-A00074711	Cancer
sub-A00074768	dislexia
sub-A00074769	Depression
sub-A00074780	Depression
sub-A00074784	sub-A00074784
sub-A00074787	Hypercholesterolemia
sub-A00074793	Frequent or severe headaches
sub-A00074794	Hypercholesterolemia
sub-A00074795	Hypertension
sub-A00074800	sub-A00074800
sub-A00074802	Cancer
sub-A00074808	Motor tics
sub-A00074836	Frequent or severe headaches
sub-A00074942	Frequent or severe headaches
sub-A00074956	Hypercholesterolemia
sub-A00074959	Hypercholesterolemia
sub-A00074962	sub-A00074962
sub-A00074969	Frequent or severe headaches
sub-A00074975	Depression
sub-A00074977	Somnambulism
sub-A00074985	MIgraine_NKI
sub-A00074989	Intestinal problems
sub-A00075156	Frequent or severe headaches
sub-A00075193	Frequent or severe headaches
sub-A00075210	Bad quality or processing
sub-A00075220	MIgraine_NKI
sub-A00075229	TBI
sub-A00075267	sub-A00075267
sub-A00075269	sub-A00075269
sub-A00075369	sub-A00075369
sub-A00075407	Heart atack
sub-A00075412	Frequent or severe headaches
sub-A00075432	Lead poisoning
sub-A00075651	Frequent or severe headaches
sub-A00075653	Frequent or severe headaches
sub-A00075660	sub-A00075660
sub-A00075674	Depression
sub-A00075678	Frequent or severe headaches
sub-A00075721	sub-A00075721
sub-A00075735	Frequent or severe headaches
sub-A00075741	Depression
sub-A00075757	Intestinal problems
sub-A00075806	Language problems
sub-A00075895	Hypercholesterolemia
sub-A00075896	Hyperactivity
sub-A00075898	Intestinal problems
sub-A00075964	Psoriasis
sub-A00076380	MIgraine_NKI
sub-A00076381	Valvular issues
sub-A00076546	Age
sub-A00076559	Frequent or severe headaches
sub-A00076586	sub-A00076586
sub-A00076594	Frequent or severe headaches
sub-A00076600	Depression
sub-A00076744	Frequent or severe headaches
sub-A00076746	Frequent or severe headaches
sub-A00076751	Hypercholesterolemia
sub-A00076757	Hypercholesterolemia
sub-A00076764	TBI
sub-A00076775	Learning problems
sub-A00076798	Hypercholesterolemia
sub-A00076863	Depression
sub-A00077088	Frequent or severe headaches
sub-A00077091	MIgraine_NKI
sub-A00077095	Frequent or severe headaches
sub-A00077099	Frequent or severe headaches
sub-A00077109	Frequent or severe headaches
sub-A00077111	sub-A00077111
sub-A00077134	dislexia
sub-A00077144	Frequent or severe headaches
sub-A00077181	Attention problems
sub-A00077182	sub-A00077182
sub-A00077183	sub-A00077183
sub-A00077184	Hyperactivity
sub-A00077188	Depression
sub-A00077192	Age
sub-A00077204	Frequent or severe headaches
sub-A00077213	Age
sub-A00077252	Attention problems
sub-A00077304	Hypercholesterolemia
sub-A00077311	Bed wetting
sub-A00077391	Intestinal problems
sub-A00077413	Frequent or severe headaches
sub-A00077528	dislexia
sub-A00077556	Depression
sub-A00077573	Learning problems
sub-A00077585	Intestinal problems
sub-A00077622	Intestinal problems
sub-A00077637	Frequent or severe headaches
sub-A00077733	sub-A00077733
sub-A00077734	Frequent or severe headaches
sub-A00077758	sub-A00077758
sub-A00078238	Hypercholesterolemia
sub-A00078262	gastroesophageal reflux
sub-A00078823	Frequent or severe headaches
sub-A00079292	Frequent or severe headaches
sub-A00079301	Hypertension
sub-A00079302	Cancer
sub-A00079334	Diabetes type II
sub-A00079353	Frequent or severe headaches
sub-A00079422	Severe Acne
sub-A00079702	Arthritis
sub-A00079715	sub-A00079715
sub-A00079724	Age
sub-A00079730	Cancer
sub-A00079747	Frequent or severe headaches
sub-A00079775	Frequent or severe headaches
sub-A00079777	sub-A00079777
sub-A00079850	Intestinal problems
sub-A00079907	Attention problems
sub-A00079977	Social Anxiety
sub-A00080052	sub-A00080052
sub-A00080428	Hypercholesterolemia
sub-A00080447	Frequent or severe headaches
sub-A00080452	sub-A00080452
sub-A00080453	Frequent or severe headaches
sub-A00080535	Osteoporosis
sub-A00080811	Frequent or severe headaches
sub-A00080819	Frequent or severe headaches
sub-A00080901	Frequent or severe headaches
sub-A00080932	Learning problems
sub-A00080942	Arthritis
sub-A00081071	Hypercholesterolemia
sub-A00081098	Cancer
sub-A00081103	Hypercholesterolemia
sub-A00081105	sub-A00081105
sub-A00081112	Attention problems
sub-A00081114	Cancer
sub-A00081123	Frequent or severe headaches
sub-A00081132	Motor tics
sub-A00081142	gastroesophageal reflux
sub-A00081149	Bed wetting
sub-A00081175	Osteoporosis
sub-A00081185	Language problems
sub-A00081239	sub-A00081239
sub-A00081243	Osteoporosis
sub-A00081253	Somnambulism
sub-A00081402	Hypotension
sub-A00081479	sub-A00081479
sub-A00081517	Learning problems
sub-A00081543	Frequent or severe headaches
sub-A00081544	Frequent or severe headaches
sub-A00081552	Frequent or severe headaches
sub-A00081616	Depression
sub-A00081719	Frequent or severe headaches
sub-A00081721	Frequent or severe headaches
sub-A00081724	Depression
sub-A00081725	TBI
sub-A00081729	Hypercholesterolemia
sub-A00081734	Depression
sub-A00081735	Hypertension
sub-A00081777	Intestinal problems
sub-A00081780	Social Anxiety
sub-A00081785	TBI
sub-A00081794	TBI
sub-A00081846	Hypercholesterolemia
sub-A00081854	Frequent or severe headaches
sub-A00081901	Frequent or severe headaches
sub-A00081938	dislexia
sub-A00081962	Frequent or severe headaches
sub-A00081963	Intestinal problems
sub-A00082215	gastroesophageal reflux
sub-A00082216	gastroesophageal reflux
sub-A00082442	Vocal tics
sub-A00082524	Somnambulism
sub-A00082528	Intestinal problems
sub-A00082529	Arthritis
sub-A00082532	Attention problems
sub-A00082554	Depression
sub-A00082556	Frequent or severe headaches
sub-A00082563	Frequent or severe headaches
sub-A00082580	Frequent or severe headaches
sub-A00082590	Hypotension
sub-A00082619	TBI
sub-A00082635	Depression
sub-A00082662	Bad quality or processing
sub-A00082666	sub-A00082666
sub-A00082672	Bad quality or processing
sub-A00082734	Depression
sub-A00082781	Hypercholesterolemia
sub-A00082804	Hyperactivity
sub-A00082807	Language problems
sub-A00082942	Hypercholesterolemia
sub-A00082969	sub-A00082969
sub-A00083109	Frequent or severe headaches
sub-A00083138	Frequent or severe headaches
sub-A00083142	Frequent or severe headaches
sub-A00083162	Frequent or severe headaches
sub-A00083169	Frequent or severe headaches
sub-A00083171	Frequent or severe headaches
sub-A00083207	Hypercholesterolemia
sub-A00083208	Hypercholesterolemia
sub-A00083389	Depression
sub-A00083419	Osteoporosis
sub-A00083574	MIgraine_NKI
sub-A00083631	IBS
sub-A00083687	sub-A00083687
sub-A00083847	Frequent or severe headaches
sub-A00083923	sub-A00083923
sub-A00083952	Anxiety
sub-A00083963	Hypercholesterolemia
sub-A00083967	Hypotension
sub-A00083982	Intestinal problems
sub-A00083983	Frequent or severe headaches
sub-A00084119	Attention problems
sub-A00084901	Attention problems
sub-A00084921	Frequent or severe headaches
sub-A00084956	Hypercholesterolemia
sub-A00085052	Age
sub-A00085057	Learning problems
sub-A00085066	Frequent or severe headaches
sub-A00085095	Arthritis
sub-A00085290	Intestinal problems
sub-A00085297	sub-A00085297
sub-A00085391	Hypercholesterolemia
sub-A00085406	Frequent or severe headaches
sub-A00085665	Learning problems
sub-A00085680	Depression
sub-A00085743	Hypercholesterolemia
sub-A00085796	sub-A00085796
sub-A00085797	Depression
sub-A00085828	Frequent or severe headaches
sub-A00085864	Frequent or severe headaches
sub-A00085906	Attention problems
sub-A00085907	TBI
sub-A00085927	Intestinal problems
sub-A00085951	Bed wetting
sub-A00086169	Frequent or severe headaches
sub-A00086238	Language problems
sub-A00086259	Frequent or severe headaches
sub-A00086474	Frequent or severe headaches
sub-A00086551	Frequent or severe headaches
sub-A00086748	sub-A00086748
sub-A00087118	Frequent or severe headaches
sub-A00087985	Hypotension
sub-A00088063	MIgraine_NKI
sub-A00088267	Intestinal problems
sub-A00088338	Frequent or severe headaches
sub-A00088341	Frequent or severe headaches
sub-A00088403	Social Anxiety
sub-A00088408	Intestinal problems
sub-A00088716	Hypertension
sub-A00089407	Hypotension
